# Supplementary material for: Biomarker discovery for practice of precision medicine in hypopharyngeal cancer: a theranostic study on response prediction of the key therapeutic agents
Source: BMC Cancer. 2022 Jul 16;22:779. doi: 10.1186/s12885-022-09853-1 (PMC9288037; doi:10.1186/s12885-022-09853-1)
Supplement: Supplementary file 3 — Additional file 3: Supplementary Dataset File 1. Correlation analysis data between microarray gene expression data and cellular docetaxel (TXT) sensitivity (IC50 value) [file 12885_2022_9853_MOESM3_ESM.xlsx]

## Sheet: TXT_correlaive gene.txt
probe_id	TXT_R	|TXT_R|	TXT_ca_R	|TXT_ca_R|	GENE_SYMBOL	GENE_NAME	4	26A	62	66	70	89	26B	BICR6	Detroit562	FaDu	MPC881T	MPC882Y	HPC921Y	94	745
TXT_IC50							8898.85	47.9094	6.20637	207.924	9191.09	NA	NA	0.103554	3.36203	3798.93	0.042193	22607.5	9980.45	0.781136	0.0936348
TXT_ca							1	0	0	0	1	NA	NA	-1	0	1	-1	1	1	-1	-1
A_23_P80068	-0.836129	0.836129	-0.77237	0.77237	BTG3	BTG family, member 3	4.04403	4.60628	4.00499	4.1009	3.62872	3.96813	4.50821	4.642	3.58719	2.66271	4.00894	1.5875	3.32765	4.31236	4.24397
A_33_P3368453	-0.833073	0.833073	-0.758611	0.758611	MICA	MHC class I polypeptide-related sequence A	3.48411	4.49064	4.73224	4.1954	4.20127	5.30156	3.18265	4.84672	3.20156	3.45354	3.55541	1.77276	3.60681	5.07444	4.25746
A_33_P3405360	-0.809574	0.809574	-0.791087	0.791087	PDCL	phosducin-like	-1.13103	0.0660069	-0.768611	-0.447461	-1.25319	-0.4605	-0.349534	-1.14656	-1.29723	-1.26658	-0.658199	-1.7463	-1.41575	-1.27731	-1.04362
A_23_P120467	-0.802304	0.802304	-0.836604	0.836604	ZFP64	zinc finger protein 64 homolog (mouse)	2.44211	2.93888	3.14055	3.80136	0.579053	4.08152	4.14604	3.41681	3.00222	2.47259	3.52849	0.981859	1.97093	4.07677	3.37408
A_33_P3298430	-0.782657	0.782657	-0.775002	0.775002	FAM171A1	family with sequence similarity 171, member A1	-4.34784	-4.11004	-2.04211	-2.86456	-4.10595	-3.09323	-2.16998	-2.32967	-2.12722	-2.5106	-1.78136	-3.43431	-4.33676	-2.45975	-2.20516
A_24_P29975	-0.776002	0.776002	-0.855546	0.855546	ARPC5L	actin related protein 2/3 complex, subunit 5-like	3.23417	3.91515	4.20489	4.49799	3.80706	4.56781	4.04557	3.7367	3.88946	3.08232	4.14057	2.62488	3.3325	3.70916	4.3741
A_24_P393372	0.758204	0.758204	0.82886	0.82886	PACS2	phosphofurin acidic cluster sorting protein 2	0.861996	0.153525	0.355204	0.0761509	1.31843	-0.25944	0.801554	-0.015303	-0.958165	1.01665	-0.211233	1.19044	1.79696	-0.773552	-0.454489
A_33_P3399718	-0.74771	0.74771	-0.822676	0.822676	LOC128322	nuclear transport factor 2-like	0.234072	0.721626	1.03659	0.850443	0.42604	0.758904	0.874912	0.591284	0.725712	-0.333825	1.03765	-0.209365	0.654823	0.557335	0.886462
A_23_P115482	-0.747557	0.747557	-0.765735	0.765735	UBE2T	ubiquitin-conjugating enzyme E2T (putative)	4.57791	5.86683	5.16761	5.25608	3.54046	5.80736	4.98965	5.02873	5.19601	4.97244	5.19018	3.88651	4.48345	5.68157	5.24787
A_32_P189204	-0.747472	0.747472	-0.752265	0.752265	GAS2L3	growth arrest-specific 2 like 3	-1.15924	-0.200331	0.358697	0.298583	-2.13931	-0.0448108	0.705422	-0.068186	0.228204	-0.111026	0.704365	-1.21041	-0.43748	0.372953	0.661953
A_33_P3345314	-0.745208	0.745208	-0.772533	0.772533	ZFP64	zinc finger protein 64 homolog (mouse)	-2.45555	-1.6252	-0.83869	-0.795051	-3.67591	-1.2298	-0.844235	-1.65158	-0.812473	-2.49918	-1.03939	-2.96775	-1.65352	-0.910882	-0.957332
A_33_P3266744	0.74311	0.74311	0.754018	0.754018	SYTL1	synaptotagmin-like 1	5.45581	5.57095	4.97451	5.12668	5.75741	4.94174	6.47634	4.38891	4.36025	4.64116	4.66088	5.42465	6.47395	4.18339	4.18632
A_33_P3299421	-0.723169	0.723169	-0.754233	0.754233	ZNF530	zinc finger protein 530	-2.04999	-1.3134	-1.62624	-1.8295	-2.13735	-1.91673	-1.95104	-1.53279	-1.19703	-2.33542	-1.77544	-3.3792	-1.43776	-1.77872	-1.67951
A_21_P0012291	-0.722055	0.722055	-0.801547	0.801547	ZDHHC8	zinc finger, DHHC-type containing 8	-2.52271	-2.21422	-1.80215	-2.51467	-2.72641	-1.88792	-2.26836	-1.60646	-1.6458	-1.43757	-1.68207	-1.99423	-2.45468	-1.62665	-1.55195
A_23_P152125	-0.719899	0.719899	-0.784683	0.784683	MVD	mevalonate (diphospho) decarboxylase	2.40653	2.53372	2.6538	2.21732	1.595	3.40548	2.53193	3.24518	2.41549	1.66466	2.45945	0.627674	2.35101	4.41286	3.08993
A_33_P3365805	0.715023	0.715023	0.805991	0.805991	CLN5	ceroid-lipofuscinosis, neuronal 5	0.526127	0.0670551	0.321129	1.05734	1.6075	1.07106	0.756932	0.217308	0.50906	1.02835	-0.124564	1.59226	1.83986	-0.858389	0.205781
A_23_P118038	-0.705902	0.705902	-0.785834	0.785834	NUTF2	nuclear transport factor 2	3.16992	3.72746	3.9944	3.91852	3.46207	3.79584	3.79717	3.05877	3.27143	2.2435	3.49188	2.3093	3.60796	3.11876	3.3897
A_23_P31407	0.700918	0.700918	0.802453	0.802453	AGR2	anterior gradient 2 homolog (Xenopus laevis)	6.85629	4.35634	-0.354264	-0.668301	5.7824	1.41651	3.09914	2.1509	4.30203	4.59988	-0.826474	6.70102	5.09625	-0.300475	-2.65936
A_24_P415280	-0.697178	0.697178	-0.797707	0.797707	SEC61A2	Sec61 alpha 2 subunit (S. cerevisiae)	-3.63917	-2.42107	-2.46134	-3.61846	-3.14879	-2.91762	-1.88004	-0.751717	-2.85713	-4.37324	-1.95465	-4.95487	-4.00694	-2.6891	-2.68241
A_24_P297539	-0.694867	0.694867	-0.772838	0.772838	UBE2C	ubiquitin-conjugating enzyme E2C	3.81198	5.41424	5.45488	5.32005	4.44212	5.74417	5.14867	4.77296	5.66969	4.82971	5.91944	4.10562	4.7383	5.75044	5.22499
A_23_P258814	-0.689798	0.689798	-0.77859	0.77859	DPH3P1	DPH3, KTI11 homolog (S. cerevisiae) pseudogene 1	1.05523	1.35197	1.30071	1.44695	0.769467	0.919506	1.22981	1.56045	0.974405	0.259598	1.18568	-0.28979	1.20782	1.71626	2.89602
A_23_P90533	-0.667444	0.667444	-0.817909	0.817909	POP4	processing of precursor 4, ribonuclease P/MRP subunit (S. cerevisiae)	3.48555	3.74335	3.81166	4.0215	3.57059	4.4151	4.02395	3.8218	3.74549	3.1089	3.66726	2.74548	3.79533	4.18167	3.44793
A_33_P3254291	-0.651051	0.651051	-0.790084	0.790084	CNOT4	CCR4-NOT transcription complex, subunit 4	-3.96712	-3.05442	-3.13022	-3.25638	-4.20437	-3.22224	-3.4196	-2.51748	-3.59693	-3.92241	-3.74013	-4.9382	-3.0156	-2.62236	-4.0013
A_33_P3390773	0.650182	0.650182	0.78347	0.78347	TRIM66	tripartite motif containing 66	-1.10872	-1.13962	-3.04119	-1.59087	-0.791315	-2.55317	-1.55739	-2.16775	-2.46514	-0.349154	-3.25553	-0.396071	-1.2006	-3.55985	-1.923
A_32_P206698	-0.643131	0.643131	-0.773649	0.773649	CKS1B	CDC28 protein kinase regulatory subunit 1B	2.85693	3.5972	3.15135	3.57468	1.68508	3.93129	3.07136	3.94721	4.02271	2.89485	3.60613	2.82088	3.15812	3.98803	3.80361
A_24_P44596	-0.641696	0.641696	-0.763073	0.763073	MON1B	MON1 homolog B (yeast)	3.15019	3.16105	3.49138	2.7554	2.38775	3.58776	3.43453	3.07046	2.96599	2.14671	3.21808	1.8966	3.35188	3.52729	3.337
A_23_P124044	0.631526	0.631526	0.804852	0.804852	DEAF1	deformed epidermal autoregulatory factor 1 (Drosophila)	3.01846	2.42676	1.86721	2.18007	2.96306	1.58322	2.28205	1.42869	1.77932	2.16204	1.5489	2.37639	2.41364	1.95208	0.974235
A_33_P3379091	0.62621	0.62621	0.799103	0.799103	SYNGR1	synaptogyrin 1	-1.04225	-1.66294	-0.39808	-1.1319	-0.131586	-1.09064	-0.658996	-3.34553	-1.8331	1.48124	-1.94773	0.787878	-0.198736	-2.13868	-3.71322
A_23_P14273	-0.624014	0.624014	-0.808276	0.808276	ZFYVE21	zinc finger, FYVE domain containing 21	4.45094	4.66018	4.65631	4.64991	4.94202	5.36406	4.14511	5.28052	4.05147	3.71535	4.49147	3.48527	3.79926	4.74489	4.59307
A_33_P3264895	-0.611508	0.611508	-0.819794	0.819794	RHEBL1	Ras homolog enriched in brain like 1	2.00721	2.81872	2.23158	2.24697	0.580092	2.55226	1.29731	1.89984	1.46606	0.535832	1.42719	0.784569	1.4916	3.13713	2.82024
A_24_P339611	-0.610167	0.610167	-0.858556	0.858556	PDCD5	programmed cell death 5	4.43641	4.74942	5.16883	5.46298	4.65204	5.77408	5.34338	5.64309	4.85581	4.85196	5.22689	4.66004	4.98524	5.6914	5.46655
A_32_P25253	-0.605039	0.605039	-0.764395	0.764395	ISCA1	iron-sulfur cluster assembly 1 homolog (S. cerevisiae)	-0.0458814	1.48482	0.939399	1.22522	0.829632	1.38164	1.6942	1.16557	0.947303	1.21759	1.39524	0.69841	0.678366	1.53884	1.42365
A_33_P3373298	-0.598143	0.598143	-0.854417	0.854417	STAG3L4	stromal antigen 3-like 4	2.07941	2.18764	3.14239	2.12067	1.91934	2.3441	3.54068	2.90234	1.77958	1.48816	2.75683	1.57437	2.01866	2.34315	2.54206
A_33_P3389653	0.588451	0.588451	0.752754	0.752754	PDE4D	phosphodiesterase 4D, cAMP-specific	-1.28087	-1.21977	-2.98831	-2.62893	0.132509	-4.69698	-1.48041	-4.41493	-1.92709	-3.28899	-3.2436	-0.953372	-0.578642	-4.61201	-3.81309
A_21_P0009202	0.585168	0.585168	0.829361	0.829361	LOC100499467	uncharacterized LOC100499467	-2.74593	-5.21533	-5.05791	-5.89657	-3.57867	-6.79364	-3.96683	-4.36019	-4.84007	-4.28947	-4.57472	-4.23418	-4.86967	-4.10289	-5.65388
A_23_P300826	-0.578521	0.578521	-0.850086	0.850086	C6orf136	chromosome 6 open reading frame 136	0.468012	1.45823	0.848081	1.35023	0.511852	1.4058	0.61557	1.41976	1.19878	0.762243	1.93254	0.258891	1.02268	2.06931	1.63186
A_23_P25945	0.563456	0.563456	0.753525	0.753525	ADCK1	aarF domain containing kinase 1	-1.10602	-2.70757	-2.1861	-1.84923	-1.81511	-2.53126	-2.49717	-3.71239	-2.14385	-0.956729	-2.31705	-1.59334	-1.3492	-3.31165	0.504424
A_33_P3394198	-0.561436	0.561436	-0.754892	0.754892	FPGS	folylpolyglutamate synthase	-0.218253	0.0635397	0.317326	0.687647	0.403244	1.49426	-0.012881	1.07041	1.49692	1.01022	1.20277	1.01892	-0.142193	0.939315	1.19807
A_23_P338233	0.560678	0.560678	0.788671	0.788671	BCDIN3D	BCDIN3 domain containing	2.14312	0.66804	0.859254	1.35213	1.3916	0.507651	0.646947	-0.623889	0.160046	1.10221	0.216563	0.954266	1.76538	-0.365259	0.574864
A_23_P252775	-0.551515	0.551515	-0.893723	0.893723	APTX	aprataxin	1.05218	1.57779	1.56084	1.86662	0.963784	1.26022	2.13081	1.89587	1.44185	0.95357	1.89249	1.22793	1.74121	2.1636	1.95539
A_33_P3361417	-0.546533	0.546533	-0.901673	0.901673	C6orf57	chromosome 6 open reading frame 57	0.576394	2.20059	1.99769	1.94469	1.04628	1.26034	1.13653	2.29577	1.77484	1.00567	2.44564	1.62586	1.61442	2.60681	2.44113
A_23_P203947	-0.534119	0.534119	-0.797511	0.797511	DDX11	DEAD/H (Asp-Glu-Ala-Asp/His) box polypeptide 11	1.63491	2.37207	2.05886	2.41482	1.58435	2.21681	1.99725	1.74679	1.64654	1.27356	1.86534	1.49901	1.00947	1.77967	1.90947
A_24_P193295	0.529753	0.529753	0.780129	0.780129	RAB15	RAB15, member RAS onocogene family	3.84789	3.94405	2.88859	4.60752	5.11591	0.593973	3.91242	0.465495	3.00748	3.04193	2.7073	4.03216	4.07109	1.20763	1.16689
A_33_P3263666	-0.516941	0.516941	-0.893314	0.893314	ANKRD9	ankyrin repeat domain 9	3.92294	3.8444	4.60903	3.71284	3.74368	4.82642	2.39806	5.28764	4.2388	3.57556	4.90492	3.68644	3.58619	4.69905	5.024
A_19_P00328247	0.515796	0.515796	0.765249	0.765249	LOC401320	uncharacterized LOC401320	-2.96843	-3.73182	-3.82294	-4.33695	-2.73127	-3.56014	-2.74638	-3.59873	-3.98357	-3.64404	-3.86876	-3.36228	-3.63973	-4.05556	-3.86115
A_23_P203949	-0.51179	0.51179	-0.769436	0.769436	DDX11	DEAD/H (Asp-Glu-Ala-Asp/His) box polypeptide 11	1.93614	2.7839	2.89015	2.85375	1.93841	2.57918	2.70501	2.32274	2.40362	1.86395	2.69195	2.3631	1.41336	2.70337	2.8292
A_33_P3212027	0.494622	0.494622	0.842641	0.842641	ELF2	E74-like factor 2 (ets domain transcription factor)	-1.67856	-1.65832	-2.25741	-2.04569	-1.73628	-1.86397	-1.3434	-1.38574	-0.559495	-1.13494	-1.26338	-0.977783	-1.94346	-1.39911	-1.37689
A_23_P9362	-0.490928	0.490928	-0.774265	0.774265	PSMB7	proteasome (prosome, macropain) subunit, beta type, 7	5.44646	6.83109	6.45486	7.07628	6.32687	7.33155	6.87575	6.77852	6.49088	6.06808	6.75913	6.25463	6.6619	6.76976	7.0379
A_19_P00321618	-0.489034	0.489034	-0.753884	0.753884	LINC00277	long intergenic non-protein coding RNA 277	-4.85222	-4.97934	-4.423	-4.70957	-5.01962	-4.52805	-5.34307	-2.65067	-0.298837	-0.211839	-0.869781	-1.9114	-4.33397	0.805796	2.18296
A_24_P218979	-0.488036	0.488036	-0.783279	0.783279	CDCA3	cell division cycle associated 3	2.11803	3.3434	3.17828	3.58861	1.16148	3.01709	3.38445	2.67113	3.30713	2.22001	3.90822	2.63086	1.98245	3.24825	3.78819
A_24_P219114	0.482321	0.482321	0.835271	0.835271	SEL1L	sel-1 suppressor of lin-12-like (C. elegans)	-1.59145	-4.68938	-3.33634	-3.29123	-3.42385	-4.1769	-5.33558	-4.06681	-3.77247	-2.39421	-4.38568	-3.47088	-1.69503	-4.48789	-4.76292
A_23_P209320	0.479269	0.479269	0.807436	0.807436	PER2	period homolog 2 (Drosophila)	1.71373	1.1771	1.23823	0.904368	1.0369	0.833804	0.774393	0.116751	1.45623	2.14355	0.255221	1.30374	2.55826	0.272399	0.523274
A_23_P163148	0.479188	0.479188	0.78006	0.78006	C14orf133	chromosome 14 open reading frame 133	2.43702	1.30533	1.87123	2.04708	2.0895	1.66476	2.00266	0.882077	1.20237	2.0105	1.55957	1.62075	2.55048	1.19236	1.00865
A_24_P313334	0.476787	0.476787	0.792535	0.792535	SERF2	small EDRK-rich factor 2	2.32813	1.37931	0.909008	0.431537	1.86343	0.890051	0.910103	0.731511	0.509495	0.945892	-0.389164	0.477612	2.32661	-0.155253	-0.157617
A_32_P71788	-0.47648	0.47648	-0.76359	0.76359	FKBP4	FK506 binding protein 4, 59kDa	-0.46006	0.344654	0.730121	1.54049	-0.117985	0.582793	0.309115	1.17787	0.435253	0.761228	1.26228	0.710698	-0.252055	1.06706	1.69468
A_33_P3803639	-0.467846	0.467846	-0.756887	0.756887	TRAF2	TNF receptor-associated factor 2	4.28757	5.94265	4.74202	5.09458	4.98108	5.83806	4.77491	5.84038	4.68446	5.27429	5.26492	4.80049	4.57804	5.93991	5.95883
A_23_P71727	-0.460589	0.460589	-0.769479	0.769479	CKS2	CDC28 protein kinase regulatory subunit 2	4.69345	5.96061	4.79729	5.3884	3.98631	5.92479	6.06778	6.32441	5.96056	5.79306	6.50113	5.42778	4.4324	6.71938	6.02695
A_24_P675386	0.434555	0.434555	0.752329	0.752329	C11orf58	chromosome 11 open reading frame 58	1.33551	0.452262	-0.123863	0.502657	0.573638	-1.13333	-0.052108	-0.122582	-0.649301	1.31896	0.495917	0.251076	0.965563	0.15058	-0.478797
A_24_P272313	0.429474	0.429474	0.750488	0.750488	C2orf55	chromosome 2 open reading frame 55	-1.28466	1.19585	-0.316851	-1.59411	-0.675409	-0.44206	-0.034089	-3.28514	-2.00185	-0.569188	-4.20663	-0.409462	0.336497	-4.85871	-3.29107
A_23_P60488	-0.405893	0.405893	-0.790165	0.790165	ODF2	outer dense fiber of sperm tails 2	0.409636	1.26911	1.88388	2.13349	0.794262	1.7942	2.24336	1.99308	1.08956	0.420077	2.22593	1.46579	-0.22669	1.5553	1.85177
A_23_P149200	-0.398869	0.398869	-0.7569	0.7569	CDC20	cell division cycle 20 homolog (S. cerevisiae)	1.97956	2.20665	3.06102	3.55712	2.22944	4.00022	3.52354	3.00708	3.30089	2.73237	3.62032	2.9244	2.43916	4.60127	4.23994
A_23_P33072	-0.373516	0.373516	-0.84151	0.84151	MAF1	MAF1 homolog (S. cerevisiae)	2.34638	2.27762	2.92034	2.70432	2.56406	3.28782	1.49755	2.49204	1.94426	1.4765	2.3044	2.16228	2.39125	2.77983	2.73164
A_23_P71889	-0.370679	0.370679	-0.813995	0.813995	ODF2	outer dense fiber of sperm tails 2	-0.728155	-0.991533	-0.166448	0.687996	-0.892019	0.35364	-0.46684	0.908805	0.0979771	-1.13308	0.722713	-0.124307	-0.908518	0.562564	0.610576
A_33_P3244998	0.361446	0.361446	0.766041	0.766041	ODF2L	outer dense fiber of sperm tails 2-like	7.3749	6.49387	6.38315	6.49714	6.47804	6.21595	7.34593	5.63218	6.31993	6.93987	5.78577	6.20153	6.85685	5.40079	5.88251
A_24_P395317	0.356119	0.356119	0.817435	0.817435	DIS3	DIS3 mitotic control homolog (S. cerevisiae)	-3.86454	-4.12717	-4.00425	-3.44295	-2.9048	-3.70087	-4.38394	-4.75112	-4.78691	-4.19554	-5.19079	-4.14604	-2.72063	-5.61291	-5.15175
A_23_P411162	0.346566	0.346566	0.82635	0.82635	PER2	period homolog 2 (Drosophila)	-1.18923	-1.59772	-1.63345	-1.81281	-1.91023	-1.83047	-2.14702	-3.21308	-1.96256	-1.93391	-3.56131	-2.17031	-0.749668	-2.78891	-2.71996
A_21_P0000203	-0.320148	0.320148	-0.789244	0.789244	ODF2	outer dense fiber of sperm tails 2	1.0325	0.477253	1.34828	2.17268	0.738437	1.96916	0.924026	2.69466	2.08195	0.725058	2.52574	1.76181	0.861936	2.21021	2.36454
A_23_P1676	0.314992	0.314992	0.774835	0.774835	TMEM218	transmembrane protein 218	2.02984	2.05232	1.80759	1.30291	2.47569	1.31466	1.47831	0.370152	1.25896	1.79239	1.02305	1.1254	1.89134	0.605205	0.920471
A_33_P3343101	0.301292	0.301292	0.773319	0.773319	ARGLU1	arginine and glutamate rich 1	-1.01592	-1.72991	-2.05482	-2.51455	-1.42831	-2.15998	-2.91433	-2.8134	-2.33353	-0.612264	-2.55476	-3.03684	-0.41343	-3.14792	-3.01
A_23_P315892	-0.301013	0.301013	-0.758818	0.758818	ST6GALNAC6	ST6 (alpha-N-acetyl-neuraminyl-2,3-beta-galactosyl-1,3)-N-acetylgalactosaminide alpha-2,6-sialyltransferase 6	0.070977	1.79027	1.24348	2.44795	1.20864	1.79483	2.29218	2.78674	1.37244	-0.117202	1.8965	1.71301	0.279393	1.60452	1.83613
A_33_P3387050	-0.27517	0.27517	-0.751709	0.751709	C8orf82	chromosome 8 open reading frame 82	4.94639	5.47878	5.25964	4.86218	5.24006	5.28706	5.27604	5.86685	5.70555	4.63576	6.19138	5.42008	5.26545	5.62888	5.7303
A_33_P3331711	0.273595	0.273595	0.75041	0.75041	LOC100130463	uncharacterized LOC100130463	-1.85755	-3.2796	-2.92319	-3.12904	-2.80571	-2.76149	-2.23406	-3.37575	-3.2287	-1.89563	-4.10469	-3.12448	-2.62394	-3.75127	-3.48219
A_24_P191833	0.262535	0.262535	0.770076	0.770076	SREK1	splicing regulatory glutamine/lysine-rich protein 1	1.82771	1.16883	0.490913	0.81251	1.48825	0.869258	1.20718	-0.509806	0.40261	1.24316	-0.0522113	0.0440634	0.729725	-0.926224	0.130438
A_33_P3260575	-0.237197	0.237197	-0.767317	0.767317	CERCAM	cerebral endothelial cell adhesion molecule	3.03482	4.06491	4.53404	4.19607	3.48072	5.35334	3.9909	4.71718	2.01572	1.55965	4.82656	3.67589	3.37821	3.60371	4.11043
