# Supplementary material for: Biomarker discovery for practice of precision medicine in hypopharyngeal cancer: a theranostic study on response prediction of the key therapeutic agents
Source: BMC Cancer. 2022 Jul 16;22:779. doi: 10.1186/s12885-022-09853-1 (PMC9288037; doi:10.1186/s12885-022-09853-1)
Supplement: Supplementary file 4 — Additional file 4: Supplementary Dataset File 2. Correlation analysis data between microarray gene expression data and cellular cis-platinum (CDDP) sensitivity (IC50 value) [file 12885_2022_9853_MOESM4_ESM.xlsx]

## Sheet: CDDP_cor_gene.txt
probe_id	CDDP_R	|CDDP_R|	GENE_SYMBOL	GENE_NAME	4	26A	62	66	70	89	26B	BICR6	Detroit562	FaDu	MPC881T	MPC882Y	HPC921Y	94	745
CDDP_IC50					0.944321	8.38603	1.61522	1.60441	2.35666	0.54938	0.282841	0.212239	1.51328	1.08973	0.348815	0.359608	2.8667	1.36973	0.974301
A_33_P3345534	-0.91472	0.91472	KRT14	keratin 14	6.58375	-4.50082	5.92577	3.94707	5.04107	6.80895	8.5906	6.05968	4.93649	8.09141	7.38401	7.75732	6.67148	6.72105	4.437
A_23_P111132	-0.902581	0.902581	HSPA1A	heat shock 70kDa protein 1A	5.14155	-6.82135	5.48447	7.30574	5.63238	6.79755	4.36222	5.36923	3.22903	5.55543	5.49692	4.56782	4.17919	5.41554	4.88019
A_33_P3376249	-0.865747	0.865747	S100A2	S100 calcium binding protein A2	9.22067	3.14645	8.16629	8.33555	8.28046	8.89179	8.43242	7.5077	8.80915	8.13297	8.3439	6.97449	8.30658	8.14543	8.59491
A_23_P382506	0.860382	0.860382	OR1F2P	olfactory receptor, family 1, subfamily F, member 2	-5.98315	-0.448701	-6.17025	-6.23326	-6.57364	-6.1807	-5.4887	-3.69038	-3.32881	-4.50252	-4.74907	-4.18098	-5.77938	-3.50609	-3.78187
A_23_P64129	-0.857616	0.857616	HTATIP2	HIV-1 Tat interactive protein 2, 30kDa	4.79013	-4.47205	4.21398	1.53063	4.37678	3.70317	3.98597	4.07632	3.07877	3.6384	2.84027	2.66075	4.2158	3.64448	3.5157
A_23_P85893	-0.845161	0.845161	C1orf85	chromosome 1 open reading frame 85	2.78338	-4.59918	1.91957	2.10295	1.2664	1.04562	1.53895	-0.0966907	1.33781	0.653568	1.79289	0.743208	0.0770444	0.0144412	0.6295
A_23_P5983	-0.844541	0.844541	PLTP	phospholipid transfer protein	3.90779	-2.30835	5.37789	4.88265	2.71357	4.8357	3.87201	2.14338	2.53203	2.58395	4.02111	3.77125	-0.0107884	3.29949	3.16051
A_24_P941322	-0.843462	0.843462	QKI	QKI, KH domain containing, RNA binding	-3.59162	-5.49549	-2.90869	-2.99792	-3.38719	-3.24776	-3.14361	-0.028916	-0.46916	-0.57132	-1.0194	-1.55845	-3.85119	-0.289692	-0.719528
A_32_P62963	-0.836426	0.836426	KRT16P2	keratin 16 pseudogene 2	5.2127	-1.29149	3.3766	3.99859	2.74633	5.64756	7.95482	4.84134	3.41402	6.5502	5.83921	6.85944	4.33622	5.49138	3.03664
A_23_P216966	-0.830868	0.830868	PTGS1	prostaglandin-endoperoxide synthase 1 (prostaglandin G/H synthase and cyclooxygenase)	0.217732	-6.60437	1.57201	-1.17789	-2.43329	4.3059	4.42214	-0.0770004	-0.288869	-0.385428	0.665813	0.63936	-2.91652	-0.591574	-0.832292
A_23_P96158	-0.829967	0.829967	KRT17	keratin 17	6.86242	-0.509782	6.55165	3.20354	5.38691	6.54836	8.15341	5.6996	4.87065	7.8297	7.07584	7.16142	6.76437	6.29711	4.02132
A_21_P0014518	-0.827213	0.827213	LOC100507624	uncharacterized LOC100507624	-2.52643	-5.29825	-2.04923	-1.78992	-1.1284	-1.26764	-2.12673	-1.17434	-3.03543	-2.46038	-2.40485	-1.97703	-3.50842	-1.56008	-2.19616
A_33_P3287646	-0.826854	0.826854	HSPB1	heat shock 27kDa protein 1	7.66361	3.99797	8.02142	8.35376	8.08458	7.33307	8.42603	8.49403	7.87248	8.02772	8.82091	7.10187	7.68935	8.76254	6.96643
A_23_P48109	-0.817968	0.817968	NINJ2	ninjurin 2	-0.0148107	-6.8289	-2.75396	-3.76802	-3.95384	-0.458767	0.66891	-0.100573	-0.551934	1.05197	1.02106	-0.531174	-4.77242	-1.46137	-0.556819
A_23_P214727	-0.81723	0.81723	GPR63	G protein-coupled receptor 63	-4.23017	-6.23407	-3.9957	-3.66594	-4.29898	-3.42157	-3.79205	-4.27313	-3.28464	-4.8196	-3.69272	-4.31478	-5.38141	-4.65838	-3.49545
A_32_P143048	-0.816708	0.816708	ZFYVE9	zinc finger, FYVE domain containing 9	-0.794167	-3.2065	-1.68911	-0.750985	-0.822774	-0.97124	-1.39751	-0.689042	-1.54783	-0.732651	-0.705345	-1.54143	-0.861042	-1.0295	-1.00393
A_21_P0013662	-0.815557	0.815557	HSPB1	heat shock 27kDa protein 1	8.33421	5.0284	8.53429	8.8198	8.61092	8.01353	8.75328	8.1043	7.61653	7.74428	8.81928	7.12642	7.88353	8.69498	6.91239
A_23_P94736	-0.810902	0.810902	ST6GALNAC4	ST6 (alpha-N-acetyl-neuraminyl-2,3-beta-galactosyl-1,3)-N-acetylgalactosaminide alpha-2,6-sialyltransferase 4	0.341348	-3.38133	1.02684	1.72737	0.134967	1.34792	1.1989	0.0728607	0.499655	-0.379405	1.35592	0.489918	-0.025342	0.139489	0.853096
A_33_P3353242	-0.810545	0.810545	HSPB1	heat shock 27kDa protein 1	0.723089	-1.32852	1.55876	2.67313	1.88415	1.594	1.35631	1.63416	0.483591	0.685933	1.66486	1.24023	0.424766	1.28733	1.30313
A_33_P3286293	-0.808355	0.808355	CTNNBIP1	catenin, beta interacting protein 1	0.547463	-1.26614	0.100219	1.23563	0.115936	0.778052	0.880337	-0.514978	0.259991	0.387456	-0.178894	0.18262	-0.631397	-0.0186233	-0.00544395
A_23_P422718	0.801079	0.801079	POLH	polymerase (DNA directed), eta	-5.11666	-1.21915	-5.31475	-4.97445	-4.38935	-6.99126	-4.78569	-3.88389	-4.00954	-3.76275	-5.5658	-4.58839	-4.89788	-3.504	-4.15671
A_33_P3857239	-0.790043	0.790043	KRT42P	keratin 42 pseudogene	4.50999	-5.18883	3.44649	-1.7166	2.51455	3.86058	4.88707	4.28208	3.37867	6.4292	5.77039	5.51977	4.87116	4.67662	2.40805
A_23_P18055	0.786945	0.786945	C3orf51	chromosome 3 open reading frame 51	-2.89708	2.03503	-4.51689	-3.72166	-3.99519	-4.13588	-3.26742	-0.22404	-0.516781	0.220654	-0.667884	-0.235702	-3.98212	-0.901981	-0.607251
A_33_P3325643	0.783569	0.783569	LINC00487	long intergenic non-protein coding RNA 487	-3.74344	-0.784824	-4.33091	-4.21367	-4.08259	-5.27825	-4.79183	-2.64205	-2.41559	-3.45854	-2.50038	-2.18865	-4.00407	-2.54176	-2.75226
A_24_P254084	-0.782887	0.782887	ZNF69	zinc finger protein 69	-4.28999	-6.02866	-4.13967	-3.02191	-2.81808	-3.37534	-3.22987	-4.5358	-5.15975	-3.01513	-2.80681	-3.23224	-4.36965	-4.062	-4.73706
A_33_P3294372	-0.776654	0.776654	LOC100128881	uncharacterized LOC100128881	1.07981	-4.94814	0.0977546	-0.07012	-0.723016	1.65774	0.97058	1.40396	3.47989	0.1068	3.16489	-0.0838918	1.55327	0.122824	2.18838
A_24_P418637	-0.768267	0.768267	MACF1	microtubule-actin crosslinking factor 1	1.34118	-2.48206	-0.426068	0.531852	-0.888283	-0.0993212	0.61424	-0.130942	-0.607756	-0.425803	-0.197528	-0.27851	0.603982	-0.59561	0.695439
A_23_P429461	0.765557	0.765557	FUK	fucokinase	1.83841	3.31931	1.94056	1.98408	2.35167	1.73993	2.42495	1.14304	1.11902	1.86193	1.48587	0.74196	1.95996	1.50977	1.59217
A_33_P3334443	-0.763874	0.763874	FAM69A	family with sequence similarity 69, member A	2.33549	-0.116196	2.12852	2.93243	2.03208	2.31689	1.59026	1.6733	0.558659	1.69827	2.18105	1.92035	0.719614	2.19551	1.71746
A_23_P321703	-0.763205	0.763205	BCL2A1	BCL2-related protein A1	2.62455	1.18024	2.34359	2.79472	2.67707	3.35788	3.65179	3.36904	2.4095	2.77799	3.20695	3.02183	3.72449	2.98648	2.15245
A_23_P110531	-0.761883	0.761883	FST	follistatin	4.83308	-3.83447	4.77403	3.72487	4.55247	5.78634	5.51731	5.72438	6.94077	3.25623	3.23526	3.81224	6.06919	2.24432	1.56859
A_21_P0011633	-0.760597	0.760597	KRT14	keratin 14	3.22738	-5.15757	1.01961	4.7796	3.99279	6.81974	8.81729	3.86722	-2.35297	2.80253	3.84463	7.29052	4.073	5.94592	3.1949
A_23_P104073	-0.757669	0.757669	S100A3	S100 calcium binding protein A3	3.28755	-4.00386	0.249307	1.25899	1.58833	2.77258	2.04193	-0.617724	-0.723148	0.622547	0.119322	-0.121942	0.319496	0.0390994	0.69837
A_33_P3212640	0.757462	0.757462	NOTCH2NL	notch 2 N-terminal like	-3.92905	-0.497763	-4.18627	-3.28961	-3.1586	-3.11473	-4.22014	-2.99714	-3.63882	-2.9546	-3.40132	-4.42892	-1.79435	-3.53752	-3.4543
A_23_P110624	0.757293	0.757293	CTNND2	catenin (cadherin-associated protein), delta 2 (neural plakophilin-related arm-repeat protein)	-5.58216	3.46559	-5.59088	-4.95582	-6.00532	-6.13591	-3.40488	-4.51654	-3.25809	-2.42278	-4.94034	-5.06265	-5.43199	-5.26841	-5.22623
A_23_P101505	-0.752578	0.752578	KLK11	kallikrein-related peptidase 11	4.61777	-6.51541	0.918286	1.26505	-1.34041	1.17587	3.81042	0.945966	-0.682899	3.30269	0.692436	3.90982	-3.98208	-3.18261	-2.14174
