# Supplementary material for: Biomarker discovery for practice of precision medicine in hypopharyngeal cancer: a theranostic study on response prediction of the key therapeutic agents
Source: BMC Cancer. 2022 Jul 16;22:779. doi: 10.1186/s12885-022-09853-1 (PMC9288037; doi:10.1186/s12885-022-09853-1)
Supplement: Supplementary file 5 — Additional file 5: Supplementary Dataset File 3. Correlation analysis data between microarray gene expression data and cellular 5-fluorouracil (5-FU) sensitivity (IC50 value) [file 12885_2022_9853_MOESM5_ESM.xlsx]

## Sheet: 5FU_cor_gene.txt
probe_id	5FU_R	GENE_SYMBOL	GENE_NAME	4	26A	62	66	70	89	26B	BICR6	Detroit562	FaDu	MPC881T	MPC882Y	HPC921Y	94	745
5FU_IC50					0.820883	1.15756	0.121213	0.207682	0.0435029	0.0556733	0.480783	2.12385	2.2402	0.0547616	0.958909	1.15146	0.0766443	0.308281
A_23_P170498	-0.850284	NTAN1	N-terminal asparagine amidase	1.22481	2.28634	1.20382	2.63377	2.18794	2.37881	2.1128	1.46984	1.0061	0.900515	2.13923	1.50716	1.11888	2.10044	1.88102
A_23_P97296	-0.844964	NECAP2	NECAP endocytosis associated 2	3.48451	3.79307	3.22155	3.89186	4.06499	3.63844	3.64734	3.0617	2.47697	2.58798	3.49146	2.63687	3.26865	3.11033	3.10718
A_23_P414964	-0.834416	ZNF584	zinc finger protein 584	1.18994	1.07206	0.935876	1.01301	0.806341	1.24263	0.756705	0.301797	-0.573191	-1.5491	0.228023	-0.141135	0.591871	0.54474	0.181858
A_23_P11705	-0.823877	BSDC1	BSD domain containing 1	3.33753	3.47809	3.02232	3.32185	3.5544	3.60605	3.59946	3.11831	1.60288	2.40942	2.84328	2.91603	2.77404	3.08024	2.97896
A_23_P35205	-0.805936	RCAN3	RCAN family member 3	-0.243711	0.562049	0.278694	1.25872	0.93535	0.652596	1.22883	0.883734	0.175329	-0.915336	0.998818	0.784086	0.690169	0.823854	0.860956
A_23_P391275	-0.800618	RCAN3	RCAN family member 3	-0.00492251	0.641818	-0.179769	1.46049	1.83206	0.775074	1.42677	1.06035	0.171194	-0.375597	1.26829	0.87863	0.493541	0.917486	0.646682
A_32_P99347	-0.798729	LINC00256B	long intergenic non-protein coding RNA 256B	-4.20804	-2.04652	-1.74937	0.0362599	-0.898869	0.162132	-0.656439	-3.87846	-3.70019	-4.77294	-2.67425	-2.3075	-3.10585	-1.93067	-2.24801
A_21_P0003706	0.798125	MGC39584	uncharacterized LOC441058	-6.0769	-5.68135	-5.86905	-5.86376	-5.55227	-6.04478	-5.67996	-3.61268	-4.01572	-3.1527	-3.65713	-3.88866	-5.22435	-3.83613	-2.99431
A_23_P81158	0.794695	ADH1C	alcohol dehydrogenase 1C (class I), gamma polypeptide	-1.72065	1.45319	-1.95949	-4.83088	-4.58296	-5.98518	-5.13624	-3.93233	1.0254	1.18183	-4.3425	-2.9627	-6.18468	-2.99604	-3.08478
A_23_P97532	-0.792858	VAMP3	vesicle-associated membrane protein 3 (cellubrevin)	1.25765	1.85689	1.57028	1.93743	2.0468	2.20817	1.74867	1.12375	1.16663	0.458037	1.42237	1.39469	1.63679	1.753	1.67365
A_33_P3375576	-0.786331	MAP7	microtubule-associated protein 7	1.88404	1.13309	1.60051	2.60731	1.49855	1.7749	2.02658	1.25629	0.457927	0.39498	1.58896	0.762896	1.72049	2.12214	1.98614
A_32_P2392	0.785697	GOLGA8A	golgin A8 family, member A	-0.502342	-1.92207	-2.54983	-1.94852	-2.07217	-3.23995	-2.78795	-1.54694	-0.227678	-0.260613	-2.10146	-1.15944	-1.21444	-3.29153	-1.26454
A_33_P3266530	0.784902	DUS1L	dihydrouridine synthase 1-like (S. cerevisiae)	5.62705	5.38881	5.64072	5.11176	5.01735	5.28398	5.25407	4.88407	5.76652	5.31237	5.13159	5.15625	5.91199	4.6793	5.05735
A_23_P209320	0.779357	PER2	period homolog 2 (Drosophila)	1.71373	1.1771	1.23823	0.904368	1.0369	0.833804	0.774393	0.116751	1.45623	2.14355	0.255221	1.30374	2.55826	0.272399	0.523274
A_33_P3231367	0.778302	ATXN10	ataxin 10	-0.333921	1.77913	1.88055	0.815212	1.34058	0.545561	1.19016	0.145891	1.71314	3.51381	1.17744	0.629027	2.73586	0.970585	-0.816868
A_24_P910297	-0.777547	GOLGA2	golgin A2	1.18351	2.11885	1.67738	1.90921	1.77579	1.58555	1.9395	2.11895	0.888258	1.3091	2.19655	1.21812	1.52487	2.02717	1.87573
A_23_P134627	0.771618	EMID2	EMI domain containing 2	-4.60888	-5.33505	-4.99877	-4.94426	-5.42888	-6.19254	-5.56725	-3.99212	-3.73556	-3.73981	-3.81294	-2.83694	-5.16689	-3.4515	-3.11859
A_23_P117582	0.766463	JDP2	Jun dimerization protein 2	4.11592	4.10766	4.08888	3.17331	4.55296	4.31357	3.33902	4.15017	6.2936	5.05654	3.74353	4.05834	5.94844	3.31921	4.32984
A_24_P228579	-0.764983	C20orf7	chromosome 20 open reading frame 7	1.74157	2.80931	2.1475	2.92733	2.58056	2.60146	2.53033	2.3576	1.59056	1.12101	1.98485	1.62425	2.46678	2.85994	1.99317
A_33_P3326432	-0.764807	SEPW1	selenoprotein W, 1	2.2892	2.89807	3.44165	3.76187	4.35049	4.40896	3.26365	2.7567	2.26504	1.39776	3.4413	2.98799	3.13256	3.91448	2.7853
A_21_P0004673	0.761636	LOC100287366	uncharacterized LOC100287366	-6.91665	-6.56176	-6.42513	-6.91036	-6.69837	-6.66201	-7.44672	-5.16329	-5.77015	-5.08295	-5.77769	-4.25536	-6.23726	-6.01443	-3.50954
A_33_P3416483	0.761002	HNRNPU-AS1	HNRNPU antisense RNA 1 (non-protein coding)	-2.35248	-2.15978	-2.56564	-2.80012	-3.21378	-2.68878	-2.19937	-3.08786	-2.38187	-1.31858	-2.88177	-2.48059	-1.35672	-3.03582	-2.69543
A_23_P71821	-0.759929	PBX3	pre-B-cell leukemia homeobox 3	-1.20602	0.759436	0.811459	2.25528	-0.0524311	0.0511348	1.39046	0.648703	-4.17748	-1.75804	0.969083	-1.03534	-0.0261931	-0.489945	0.103152
A_33_P3317392	0.757956	ADAMTS19	ADAM metallopeptidase with thrombospondin type 1 motif, 19	-4.84705	-4.91636	-4.79596	-4.60112	-5.29149	-4.97114	-4.88423	-2.50732	-2.40709	-2.54715	-3.01777	-2.59083	-4.707	-3.0678	-2.60372
A_21_P0009835	0.757826	LOC100270679	uncharacterized LOC100270679	-5.36422	-5.42303	-4.67732	-4.67195	-4.9776	-4.97112	-5.68177	-3.42927	-3.20278	-3.26818	-4.11472	-2.70399	-4.32036	-3.38343	-3.14389
A_24_P22050	0.757047	RAB20	RAB20, member RAS oncogene family	-0.543522	0.471497	-0.384938	-1.08182	-0.271543	-0.848657	-2.34371	-1.65689	-0.317372	0.466639	-0.830551	-0.509343	-0.241715	-1.82686	-1.65161
A_33_P3237125	0.756897	ANKRD54	ankyrin repeat domain 54	-1.6386	-2.33844	-1.97537	-2.51337	-2.22409	-2.2183	-2.14088	-1.71192	-1.37016	-0.899069	-1.55743	-1.30056	-1.84529	-1.48018	-1.56299
A_24_P142442	0.756825	POLDIP2	polymerase (DNA-directed), delta interacting protein 2	4.08778	4.11509	4.82853	4.01448	3.94904	4.16713	4.15325	4.05465	4.43339	4.87536	4.13684	4.01434	4.35236	3.65926	4.36412
A_23_P149678	-0.753681	PIAS3	protein inhibitor of activated STAT, 3	3.1325	3.32489	2.78275	3.77837	3.42546	3.40336	3.57927	2.50727	2.28023	1.67519	2.52955	1.73553	2.57782	2.98047	2.12402
A_23_P210726	-0.752818	CDC25B	cell division cycle 25 homolog B (S. pombe)	3.06426	3.33735	2.03541	4.17552	3.24631	3.95845	3.61032	3.34666	2.19333	1.94767	3.72748	2.63462	3.13956	3.8776	2.40791
A_33_P3323392	0.751479	LOC731932	uncharacterized LOC731932	-2.63911	-2.76916	-3.05098	-2.92237	-3.14731	-3.21593	-3.09585	-1.5521	-1.85449	-1.22594	-2.26929	-1.53863	-2.91928	-2.23555	-2.05782
A_23_P411102	0.751136	DLG4	discs, large homolog 4 (Drosophila)	-3.45985	-3.22291	-1.25301	-3.47283	-2.9139	-3.23567	-3.40028	-0.837132	-0.48719	-0.770324	-1.02991	-0.684155	-2.68946	-1.20654	-0.861595
A_24_P201171	-0.750405	STXBP1	syntaxin binding protein 1	-1.48537	-1.50565	-0.720562	0.886165	-1.93632	-0.115013	-1.87505	-0.524591	-5.03075	-4.05046	-2.38346	-2.9762	-2.97526	-0.898675	-1.6538
