# Supplementary material for: Biomarker discovery for practice of precision medicine in hypopharyngeal cancer: a theranostic study on response prediction of the key therapeutic agents
Source: BMC Cancer. 2022 Jul 16;22:779. doi: 10.1186/s12885-022-09853-1 (PMC9288037; doi:10.1186/s12885-022-09853-1)
Supplement: Supplementary file 6 — Additional file 6: Supplementary Dataset File 4. Functional analysis data of AGR2, PDE4D, and RAB15 selected as potent docetaxel (TXT) sensitivity markers. [file 12885_2022_9853_MOESM6_ESM.xlsx]

## Sheet: Sheet0
© 2000-2021 QIAGEN. All rights reserved.			AGR2, PDE4D, RAB15
Categories	Diseases or Functions Annotation	p-Value	Molecules	# Molecules
Cancer, Organismal Injury and Abnormalities, Reproductive System Disease	Ductal breast carcinoma	2.94e-24	BCL2,BUB1,CDK2,CDKN2A,docetaxel,E2F1,EGFR,ERBB2,PARP1,PCNA,PDE4D,RAB15,TP53,TP63,TUBA1C,TUBA3C/TUBA3D,TUBB2A,TUBB3,TUBB4A,TUBB4B	20
Cancer, Organismal Injury and Abnormalities	Primary solid tumor	5.17e-24	AGR2,BCL2,CDKN2A,docetaxel,E2F1,EGFR,ERBB2,PARP1,PCNA,PDE4D,TP53,TP63,TUBA1C,TUBA3C/TUBA3D,TUBB2A,TUBB3,TUBB4A,TUBB4B	18
Cancer, Organismal Injury and Abnormalities	Primary tumor	5.82e-22	AGR2,BCL2,CDKN2A,docetaxel,EGFR,ERBB2,PARP1,PCNA,PDE4D,TP53,TP63,TUBA1C,TUBA3C/TUBA3D,TUBB2A,TUBB3,TUBB4A,TUBB4B	17
Cancer, Organismal Injury and Abnormalities, Tumor Morphology	Progression of carcinoma	9.41e-22	AGR2,BCL2,docetaxel,EGFR,ERBB2,GSTP1,PARP1,TP53,TUBA1C,TUBA3C/TUBA3D,TUBB2A,TUBB3,TUBB4A,TUBB4B	14
Cancer, Organismal Injury and Abnormalities, Tumor Morphology	Progression of tumor	1.01e-21	AGR2,BCL2,CDK2,CDKN2A,docetaxel,EGFR,ERBB2,GSTP1,PARP1,TP53,TUBA1C,TUBA3C/TUBA3D,TUBB2A,TUBB3,TUBB4A,TUBB4B,YWHAZ	17
Cardiovascular Disease, Heart Failure, Organismal Injury and Abnormalities	Failure of heart	3.42e-10	CDK2,E2F1,PDE4D,TUBA1C,TUBA3C/TUBA3D,TUBB2A,TUBB3,TUBB4A,TUBB4B	9
Cancer, Gastrointestinal Disease, Hepatic System Disease, Liver Hyperplasia/Hyperproliferation, Organismal Injury and Abnormalities	Liver tumor	2.61e-09	BCL2,BUB1,CDK2,CDKN2A,E2F1,EGFR,ERBB2,GSTP1,PARP1,PDE4D,RAB15,SPAG5,STXBP4,TP53,TUBA1C,TUBA3C/TUBA3D,TUBB2A,TUBB3,TUBB4A,TUBB4B,YWHAZ	21
Cancer, Gastrointestinal Disease, Hepatic System Disease, Liver Hyperplasia/Hyperproliferation, Organismal Injury and Abnormalities	Liver carcinoma	9.41e-09	BCL2,BUB1,CDK2,CDKN2A,E2F1,EGFR,ERBB2,GSTP1,PARP1,PDE4D,RAB15,STXBP4,TP53,TUBA1C,TUBA3C/TUBA3D,TUBB2A,TUBB3,TUBB4A,TUBB4B	19
Cancer, Gastrointestinal Disease, Hepatic System Disease, Hepatocellular carcinoma, Liver Hyperplasia/Hyperproliferation, Organismal Injury and Abnormalities	Hepatocellular carcinoma	2.42e-08	BCL2,BUB1,CDK2,CDKN2A,E2F1,EGFR,ERBB2,PARP1,PDE4D,TP53,TUBB2A,TUBB4B	12
Cardiac Arteriopathy, Cardiovascular Disease, Organismal Injury and Abnormalities	Disorder of coronary artery	2.41e-07	PDE4D,TUBA1C,TUBA3C/TUBA3D,TUBB2A,TUBB3,TUBB4A,TUBB4B	7
Inflammatory Disease, Inflammatory Response, Organismal Injury and Abnormalities, Renal Inflammation, Renal Nephritis, Renal and Urological Disease	Nephritis	2.7e-07	BCL2,CDK2,EGFR,P38 MAPK,PARP1,PDE4D,TP53,TP63	8
Gastrointestinal Disease, Hepatic System Disease, Liver Steatosis, Metabolic Disease, Organismal Injury and Abnormalities	Hepatic steatosis	4.88e-07	E2F1,EGFR,GSTP1,PARP1,PDE4D,TP53,TP63	7
Glomerular Injury, Inflammatory Disease, Inflammatory Response, Organismal Injury and Abnormalities, Renal Inflammation, Renal Nephritis, Renal and Urological Disease	Glomerulonephritis	2.1e-05	BCL2,CDK2,EGFR,P38 MAPK,PDE4D,TP53	6
Liver Cirrhosis	Cirrhosis	2.58e-05	CDKN2A,GSTP1,PCNA,PDE4D,TP53	5
Digestive System Development and Function, Gastrointestinal Disease, Hepatic System Development and Function, Hepatic System Disease, Inflammatory Disease, Inflammatory Response, Liver Inflammation/Hepatitis, Organ Development, Organismal Injury and Abnormalities	Inflammation of liver	0.000449	CDKN2A,EGFR,GSTP1,PDE4D,TP53	5
Gastrointestinal Disease, Hepatic System Disease, Liver Steatosis, Metabolic Disease, Organismal Injury and Abnormalities	Nonalcoholic fatty liver disease	0.000776	E2F1,EGFR,PDE4D	3
Kidney Failure, Organismal Injury and Abnormalities, Renal and Urological Disease	Failure of kidney	0.000805	BCL2,CDK2,GSTP1,P38 MAPK,PDE4D	5
Digestive System Development and Function, Gastrointestinal Disease, Hepatic System Development and Function, Hepatic System Disease, Inflammatory Disease, Inflammatory Response, Liver Inflammation/Hepatitis, Organ Development, Organismal Injury and Abnormalities, Psychological Disorders	Alcoholic hepatitis	0.000947	GSTP1,PDE4D	2
Organismal Injury and Abnormalities, Renal Damage, Renal and Urological Disease	Damage of kidney	0.00515	PARP1,PDE4D,TP53	3
Nephrosis, Organismal Injury and Abnormalities, Renal and Urological Disease	Nephrosis	0.0117	GSTP1,P38 MAPK,PDE4D	3
Cardiac Congestive Cardiac Failure, Cardiovascular Disease, Heart Failure, Organismal Injury and Abnormalities	Congestive heart failure	0.0132	CDK2,PDE4D	2
Digestive System Development and Function, Gastrointestinal Disease, Hepatic System Development and Function, Hepatic System Disease, Inflammatory Disease, Inflammatory Response, Liver Inflammation/Hepatitis, Organ Development, Organismal Injury and Abnormalities, Psychological Disorders	Acute alcoholic hepatitis	0.0185	PDE4D	1
Cardiovascular Disease, Heart Failure, Organismal Injury and Abnormalities	Acute decompensated heart failure	0.0228	PDE4D	1
Digestive System Development and Function, Gastrointestinal Disease, Hepatic System Development and Function, Hepatic System Disease, Inflammatory Disease, Inflammatory Response, Liver Inflammation/Hepatitis, Organ Development, Organismal Injury and Abnormalities, Psychological Disorders	Severe alcoholic hepatitis	0.0235	PDE4D	1
Organismal Injury and Abnormalities, Renal Damage, Renal and Urological Disease	Injury of kidney	0.0289	PARP1,PDE4D	2
Kidney Failure, Organismal Injury and Abnormalities, Renal and Urological Disease	Chronic renal failure	0.0332	CDK2,PDE4D	2
Digestive System Development and Function, Gastrointestinal Disease, Hepatic System Development and Function, Hepatic System Disease, Inflammatory Disease, Inflammatory Response, Liver Inflammation/Hepatitis, Liver Steatosis, Metabolic Disease, Organ Development, Organismal Injury and Abnormalities	Nonalcoholic steatohepatitis	0.0775	PDE4D	1
Organismal Injury and Abnormalities, Renal Damage, Renal and Urological Disease	Acute kidney injury	0.125	PDE4D	1
Cardiovascular Disease, Organismal Injury and Abnormalities, Pulmonary Hypertension, Respiratory Disease	Pulmonary Hypertension	0.162	PDE4D	1
Glomerular Injury, Inflammatory Disease, Inflammatory Response, Organismal Injury and Abnormalities, Renal Inflammation, Renal Nephritis, Renal and Urological Disease	Lupus nephritis	0.171	PDE4D	1
Cardiac Arteriopathy, Cardiovascular Disease, Organismal Injury and Abnormalities	Coronary artery disease	0.229	PDE4D	1
