# Supplementary material for: Biomarker discovery for practice of precision medicine in hypopharyngeal cancer: a theranostic study on response prediction of the key therapeutic agents
Source: BMC Cancer. 2022 Jul 16;22:779. doi: 10.1186/s12885-022-09853-1 (PMC9288037; doi:10.1186/s12885-022-09853-1)
Supplement: Supplementary file 7 — Additional file 7: Supplementary Dataset File 5. Functional analysis data of KLK11, NINJ2, and PTGS1, selected as potent cis-platinum (CDDP) sensitivity markers. [file 12885_2022_9853_MOESM7_ESM.xlsx]

## Sheet: Sheet0
© 2000-2021 QIAGEN. All rights reserved.			KLK11, NINJ2, PTGS1, CDDP
Categories	Diseases or Functions Annotation	p-Value	Molecules	# Molecules
Cell Death and Survival, Organismal Injury and Abnormalities	Cell death of epithelial cells	2.32e-57	Akt,AKT1,APP,AR,arachidonic acid,ATF3,BCL2L11,beta-estradiol,CASP3,CDH1,CEBPA,celecoxib,cisplatin,cyclic AMP,EDN1,EGF,EGFR,ERBB3,ERK1/2,FOXO3,FSH,FYN,GSK3B,hydrocortisone,IFNG,IL1B,IL2,IL6,Insulin,lipopolysaccharide,MAPK1,MDM2,MMP2,NCF1,NCL,nitric oxide,NOS2,NR1H4,P38 MAPK,PLAT,PPP3R1,progesterone,PTEN,PTGS1,PTGS2,RB1,reactive oxygen species,RELA,resveratrol,SRC,STAT3,TERT,TGFB1,TNF,TP53,TP63,YWH…	57
Cell Death and Survival, Organismal Injury and Abnormalities	Necrosis of epithelial tissue	8.04e-57	ABL1,Akt,AKT1,APP,AR,arachidonic acid,ATF3,BCL2L11,beta-estradiol,CASP3,CAV1,CDH1,CEBPA,celecoxib,cisplatin,cyclic AMP,EDN1,EGF,EGFR,ERBB3,ERK1/2,FOXO3,FSH,FYN,GSK3B,hydrocortisone,IFNG,IL1B,IL2,IL6,Insulin,lipopolysaccharide,MAPK1,MDM2,MMP2,NCF1,NCL,nitric oxide,NOS2,NR1H4,P38 MAPK,PLAT,PPP3R1,progesterone,PTEN,PTGS1,PTGS2,RB1,reactive oxygen species,RELA,resveratrol,SRC,STAT3,TERT,TGFB1,TNF,TP5…	60
Cell Death and Survival, Organismal Injury and Abnormalities	Apoptosis of epithelial cells	1.89e-54	Akt,AKT1,APP,arachidonic acid,ATF3,BCL2L11,beta-estradiol,CASP3,CDH1,CEBPA,cisplatin,EDN1,EGF,EGFR,ERBB3,ERK1/2,FSH,GSK3B,hydrocortisone,IFNG,IL1B,IL2,IL6,Insulin,lipopolysaccharide,MAPK1,MDM2,MMP2,NCF1,NCL,nitric oxide,NR1H4,PLAT,progesterone,PTEN,PTGS1,PTGS2,RB1,reactive oxygen species,RELA,resveratrol,SRC,STAT3,TERT,TGFB1,TNF,TP53,TP63	48
Cancer, Cellular Development, Cellular Growth and Proliferation, Organismal Injury and Abnormalities, Tumor Morphology	Proliferation of tumor cells	9.84e-52	ABL1,Akt,AKT1,AR,arachidonic acid,ATF3,beta-estradiol,CASP3,CAV1,CDH1,CDK2,celecoxib,cisplatin,cyclic AMP,DNMT3A,EDN1,EGF,EGFR,ERBB3,ERK1/2,FOXO3,FSH,GSK3B,IFNG,IL1B,IL2,IL6,Insulin,lipopolysaccharide,MAPK1,MDM2,nitric oxide,NOS2,PCNA,PDE4D,PLAT,PLK1,progesterone,prostaglandin E2,PTEN,PTGS2,RB1,reactive oxygen species,resveratrol,SMAD4,SRC,STAT3,TGFB1,TNF,TP53,TP63,Vegf	52
Connective Tissue Development and Function, Tissue Development	Growth of connective tissue	5.48e-51	ABL1,Akt,AKT1,aldosterone,AR,arachidonic acid,ATF3,beta-estradiol,CAV1,CDH1,CDK2,CEBPA,celecoxib,cisplatin,cyclic AMP,EDN1,EGF,EGFR,ERK1/2,FN1,FSH,FYN,GSK3B,IFNG,IL1B,IL2,IL6,Insulin,Lh,lipopolysaccharide,LMNA,MAPK1,MDM2,MMP2,nitric oxide,NR1H4,P38 MAPK,PLAT,progesterone,prostaglandin E2,PTEN,PTGES,PTGS2,RB1,reactive oxygen species,RELA,resveratrol,SMAD4,SRC,STAT3,STXBP4,TERT,TGFB1,TNF,TP53,TP63,…	57
Cardiovascular System Development and Function, Organismal Development	Angiogenesis	7.2e-51	Akt,AKT1,aldosterone,APP,AR,arachidonic acid,ATF3,beta-estradiol,CASP3,CAV1,Ccl2,CDH1,CDK2,celecoxib,cisplatin,CYBB,cyclic AMP,EDN1,EGF,EGFR,ERK1/2,FABP4,FN1,FOXO3,GSK3B,hydrocortisone,IFNG,IL1B,IL2,IL6,Insulin,lipopolysaccharide,LMNA,MAPK1,MDM2,MMP2,NCF1,NCL,nitric oxide,NOS2,P38 MAPK,PLAT,PPP3R1,progesterone,prostaglandin E2,PTEN,PTGES,PTGS1,PTGS2,RB1,reactive oxygen species,RELA,resveratrol,SM…	61
Cellular Growth and Proliferation, Connective Tissue Development and Function, Tissue Development	Proliferation of connective tissue cells	2.53e-50	ABL1,Akt,AKT1,aldosterone,AR,arachidonic acid,ATF3,beta-estradiol,CAV1,CDH1,CDK2,CEBPA,celecoxib,cisplatin,cyclic AMP,EDN1,EGF,EGFR,ERK1/2,FN1,FSH,FYN,GSK3B,IFNG,IL1B,IL6,Insulin,Lh,lipopolysaccharide,LMNA,MAPK1,MDM2,MMP2,nitric oxide,P38 MAPK,PLAT,progesterone,prostaglandin E2,PTEN,PTGES,PTGS2,RB1,reactive oxygen species,RELA,resveratrol,SMAD4,SRC,STAT3,STXBP4,TERT,TGFB1,TNF,TP53,TP63,Vegf	55
Cardiovascular System Development and Function	Development of vasculature	3.57e-50	ABL1,Akt,AKT1,aldosterone,APP,AR,arachidonic acid,ATF3,beta-estradiol,CASP3,CAV1,Ccl2,CDH1,CDK2,celecoxib,cisplatin,CYBB,cyclic AMP,EDN1,EGF,EGFR,ERK1/2,FABP4,FN1,FOXO3,FSH,GSK3B,hydrocortisone,IFNG,IL1B,IL2,IL6,Insulin,lipopolysaccharide,LMNA,MAPK1,MDM2,MMP2,NCF1,NCL,nitric oxide,NOS2,P38 MAPK,PLAT,PPP3R1,progesterone,prostaglandin E2,PTEN,PTGES,PTGS1,PTGS2,RB1,reactive oxygen species,RELA,resve…	63
Cell Morphology	Enlargement of cells	5.44e-50	ABL1,Akt,AKT1,aldosterone,APP,AR,ATF3,beta-estradiol,CASP3,CAV1,CDH1,cisplatin,cyclic AMP,EDN1,EGF,EGFR,FN1,FOXO3,FSH,GSK3B,IL1B,IL6,Insulin,lipopolysaccharide,LMNA,MAPK1,MDM2,MMP2,NCF1,nitric oxide,NOS2,NR1H4,P38 MAPK,PPP3R1,PTEN,PTGES,PTGS2,reactive oxygen species,resveratrol,SMAD4,SRC,STAT3,TERT,TGFB1,TNF,TP53	46
Tissue Development	Growth of epithelial tissue	5.7e-50	Akt,AKT1,aldosterone,APP,AR,ATF3,beta-estradiol,CASP3,CAV1,Ccl2,CDH1,CDK2,CEBPA,celecoxib,CYBB,cyclic AMP,EDN1,EGF,EGFR,ERBB3,ERK1/2,FABP4,FN1,FOXO3,FSH,FYN,GSK3B,hydrocortisone,IFNG,IL1B,IL6,Insulin,Lh,lipopolysaccharide,LMNA,MAPK1,nitric oxide,NR1H4,PPP3R1,progesterone,prostaglandin E2,PTEN,PTGS2,RB1,reactive oxygen species,RELA,resveratrol,SMAD4,STAT3,STXBP4,TERT,TGFB1,TNF,TP53,TP63,Vegf	56
Cell Morphology, Organ Morphology, Skeletal and Muscular System Development and Function, Tissue Morphology	Morphology of muscle cells	3.15e-48	ABL1,Akt,AKT1,aldosterone,APP,AR,ATF3,beta-estradiol,CAV1,CDK2,CYBB,cyclic AMP,EDN1,EGFR,FN1,FOXO3,GSK3B,IL1B,IL6,Insulin,lipopolysaccharide,LMNA,MAPK1,MDM2,MMP2,NCF1,nitric oxide,NOS2,P38 MAPK,PPP3R1,PTEN,PTGES,PTGS2,RB1,reactive oxygen species,RELA,resveratrol,SMAD4,STAT3,TERT,TGFB1,TNF,TP53	43
DNA Replication, Recombination, and Repair	Synthesis of DNA	4.13e-48	Akt,AKT1,APP,AR,arachidonic acid,ATF3,beta-estradiol,CAV1,CDK2,CEBPA,celecoxib,cisplatin,cyclic AMP,EDN1,EGF,EGFR,ERK1/2,FN1,FSH,FYN,hydrocortisone,IFNG,IL1B,IL2,IL6,Insulin,lipopolysaccharide,MAPK1,MDM2,MMP2,NCF1,nitric oxide,P38 MAPK,PCNA,PLK1,progesterone,prostaglandin E2,PTEN,PTGS2,RB1,resveratrol,SRC,STAT3,TERT,TGFB1,TNF,TP53,TP63,Vegf	49
Organismal Development	Abnormal morphology of body cavity	1.37e-47	ABL1,Akt,AKT1,aldosterone,AR,ATF3,BCL2L11,beta-estradiol,CASP3,CAV1,Ccl2,CDK2,CEBPA,cisplatin,CYBB,cyclic AMP,EDN1,EGF,EGFR,ERBB3,ERK1/2,FN1,FOXO3,FYN,GSK3B,IFNG,IL1B,IL2,IL6,Insulin,KLK11,lipopolysaccharide,LMNA,MAPK1,MDM2,MMP2,NCF1,nitric oxide,NOS2,NR1H4,P38 MAPK,PLAT,PPP3R1,PTEN,PTGES,PTGS1,PTGS2,RB1,reactive oxygen species,RELA,resveratrol,SMAD4,SRC,STAT3,TERT,TGFB1,TNF,TP53,TP63,TRPV1,XPA	61
Cell Morphology, Organismal Injury and Abnormalities	Hypertrophy of cells	1.78e-47	ABL1,Akt,AKT1,aldosterone,APP,AR,ATF3,beta-estradiol,CAV1,cyclic AMP,EDN1,EGF,EGFR,FN1,FOXO3,GSK3B,IL1B,IL6,Insulin,lipopolysaccharide,MAPK1,MDM2,MMP2,NCF1,nitric oxide,NOS2,NR1H4,P38 MAPK,PPP3R1,PTEN,PTGES,PTGS2,reactive oxygen species,resveratrol,SMAD4,SRC,STAT3,TERT,TGFB1,TNF,TP53	41
Cell Cycle	Cell cycle progression	2.97e-47	ABL1,Akt,AKT1,aldosterone,APP,AR,arachidonic acid,ATF3,BCL2L11,beta-estradiol,CASP3,CAV1,CDH1,CDK2,CEBPA,celecoxib,cisplatin,cyclic AMP,EDN1,EGF,EGFR,ERBB3,ERK1/2,FOXO3,FSH,FYN,GSK3B,hydrocortisone,IFNG,IL1B,IL2,IL6,Insulin,Lh,lipopolysaccharide,LMNA,MAPK1,MDM2,nitric oxide,NOS2,P38 MAPK,PCNA,PLK1,progesterone,prostaglandin E2,PTEN,PTGS2,RB1,RELA,resveratrol,SMAD4,SRC,STAT3,TERT,TGFB1,TNF,TP53,TP…	60
Skeletal and Muscular System Development and Function	Morphology of muscle	3.07e-47	ABL1,Akt,AKT1,aldosterone,APP,AR,ATF3,beta-estradiol,CAV1,Ccl2,CDK2,CYBB,cyclic AMP,EDN1,EGFR,ERBB3,FN1,FOXO3,GSK3B,IL1B,IL6,Insulin,lipopolysaccharide,LMNA,MAPK1,MDM2,MMP2,NCF1,nitric oxide,NOS2,P38 MAPK,PPP3R1,progesterone,PTEN,PTGES,PTGS2,RB1,reactive oxygen species,RELA,resveratrol,SMAD4,STAT3,TERT,TGFB1,TNF,TP53	46
Cellular Movement	Invasion of cells	4.27e-47	ABL1,Akt,AKT1,APP,AR,arachidonic acid,ATF3,beta-estradiol,CASP3,CAV1,CDH1,CDK2,CEBPA,celecoxib,cisplatin,cyclic AMP,DNMT3A,EDN1,EGF,EGFR,ERBB3,ERK1/2,FN1,FOXO3,FSH,FYN,GSK3B,IFNG,IL1B,IL6,Insulin,Lh,lipopolysaccharide,LMNA,MAPK1,MDM2,MMP2,nitric oxide,NOS2,NR1H4,P38 MAPK,PLAT,PLK1,progesterone,prostaglandin E2,PTEN,PTGS2,RB1,reactive oxygen species,RELA,resveratrol,SMAD4,SRC,STAT3,TERT,TGFB1,TNF,…	61
Cardiovascular System Development and Function	Morphology of cardiovascular system	1.9e-46	ABL1,Akt,AKT1,aldosterone,APP,AR,ATF3,beta-estradiol,CASP3,CAV1,Ccl2,CDK2,celecoxib,cisplatin,CYBB,cyclic AMP,EDN1,EGFR,ERBB3,ERK1/2,FN1,FOXO3,FSH,GSK3B,IFNG,IL1B,IL6,Insulin,KLK11,lipopolysaccharide,LMNA,MAPK1,MDM2,MMP2,NCF1,nitric oxide,NOS2,P38 MAPK,PLAT,PPP3R1,progesterone,prostaglandin E2,PTEN,PTGES,PTGS1,PTGS2,reactive oxygen species,resveratrol,SMAD4,SRC,STAT3,TERT,TGFB1,TNF,TP53,Vegf	56
Organismal Injury and Abnormalities	Hypertrophy	4.83e-46	ABL1,Akt,AKT1,aldosterone,APP,AR,ATF3,beta-estradiol,CAV1,Ccl2,CYBB,cyclic AMP,EDN1,EGF,EGFR,ERK1/2,FN1,FOXO3,GSK3B,IL1B,IL6,Insulin,lipopolysaccharide,MAPK1,MDM2,MMP2,NCF1,nitric oxide,NOS2,NR1H4,P38 MAPK,PLAT,PPP3R1,progesterone,PTEN,PTGES,PTGS2,reactive oxygen species,resveratrol,SMAD4,SRC,STAT3,TERT,TGFB1,TNF,TP53,TRPV1	47
Organismal Development	Morphology of body cavity	6.99e-46	ABL1,Akt,AKT1,aldosterone,APP,AR,ATF3,BCL2L11,beta-estradiol,CASP3,CAV1,Ccl2,CDK2,CEBPA,cisplatin,CYBB,cyclic AMP,EDN1,EGF,EGFR,ERBB3,ERK1/2,FN1,FOXO3,FSH,FYN,GSK3B,IFNG,IL1B,IL2,IL6,Insulin,KLK11,Lh,lipopolysaccharide,LMNA,MAPK1,MDM2,MMP2,NCF1,nitric oxide,NOS2,NR1H4,P38 MAPK,PLAT,PPP3R1,progesterone,PTEN,PTGES,PTGS1,PTGS2,RB1,reactive oxygen species,RELA,resveratrol,SMAD4,SRC,STAT3,TERT,TGFB1,T…	65
Cellular Movement, Hematological System Development and Function, Immune Cell Trafficking	Cellular infiltration by leukocytes	4.66e-45	ABL1,AKT1,aldosterone,APP,AR,arachidonic acid,beta-estradiol,CAV1,Ccl2,CEBPA,celecoxib,cisplatin,CYBB,EDN1,EGFR,FABP4,FN1,hydrocortisone,IFNG,IL1B,IL2,IL6,Insulin,lipopolysaccharide,MMP2,NCF1,nitric oxide,NOS2,NR1H4,PLAT,progesterone,prostaglandin E2,PTEN,PTGES,PTGS2,RB1,RELA,resveratrol,SMAD4,STAT3,TGFB1,TNF,TP53,TRPV1,Vegf	45
Inflammatory Response	Inflammatory response	5.23e-45	Akt,AKT1,APP,arachidonic acid,ATF3,BCL2L11,beta-estradiol,CASP3,CAV1,Ccl2,CEBPA,celecoxib,CYBB,cyclic AMP,EDN1,EGF,EGFR,ERK1/2,FABP4,FN1,FOXO3,FYN,GSK3B,IFNG,IL1B,IL2,IL6,Insulin,lipopolysaccharide,MAPK1,MMP2,NCF1,NCL,nitric oxide,NOS2,NR1H4,P38 MAPK,PLAT,progesterone,prostaglandin E2,PTEN,PTGES,PTGS1,PTGS2,RB1,reactive oxygen species,RELA,resveratrol,SRC,STAT3,TGFB1,TNF,TP53,TRPV1,Vegf	55
Embryonic Development, Organismal Development	Development of body trunk	5.62e-45	ABL1,Akt,AKT1,aldosterone,AR,ATF3,BCL2L11,beta-estradiol,CASP3,CAV1,CDH1,CDK2,CEBPA,cisplatin,DNMT3A,EDN1,EGF,EGFR,ERBB3,ERK1/2,FN1,FOXO3,FSH,FYN,GSK3B,hydrocortisone,IFNG,IL1B,IL2,IL6,Insulin,Lh,lipopolysaccharide,MAPK1,MDM2,MMP2,NCF1,nitric oxide,NOS2,P38 MAPK,PCNA,PLAT,PPP3R1,progesterone,PTEN,PTGES,PTGS2,RB1,RELA,resveratrol,SMAD4,SRC,STAT3,TERT,TGFB1,TNF,TP53,TP63,Vegf	59
Cellular Movement, Hematological System Development and Function, Immune Cell Trafficking, Inflammatory Response	Cell movement of phagocytes	7.34e-45	ABL1,Akt,aldosterone,APP,AR,arachidonic acid,beta-estradiol,CAV1,Ccl2,CDH1,celecoxib,cisplatin,CYBB,cyclic AMP,EDN1,EGF,EGFR,ERK1/2,FABP4,FN1,FYN,GSK3B,hydrocortisone,IFNG,IL1B,IL2,IL6,lipopolysaccharide,MAPK1,NCF1,nitric oxide,NOS2,NR1H4,P38 MAPK,PLAT,progesterone,prostaglandin E2,PTEN,PTGES,PTGS2,reactive oxygen species,RELA,resveratrol,SMAD4,STAT3,TGFB1,TNF,TP53,TRPV1,Vegf	50
Cellular Function and Maintenance	Cellular homeostasis	8.35e-45	ABL1,Akt,AKT1,aldosterone,APP,AR,arachidonic acid,BCL2L11,BCL2L13,beta-estradiol,CASP3,CAV1,Ccl2,CDK2,CEBPA,celecoxib,cisplatin,CYBB,cyclic AMP,DNMT3A,EDN1,EGF,EGFR,ERK1/2,FABP4,FN1,FOXO3,FSH,FYN,GSK3B,hydrocortisone,IFNG,IL1B,IL2,IL6,Insulin,KLK11,lipopolysaccharide,MAPK1,MDM2,NCF1,nitric oxide,NOS2,NR1H4,P38 MAPK,progesterone,prostaglandin E2,PTEN,PTGES,PTGS1,PTGS2,RB1,reactive oxygen species,R…	67
Organismal Injury and Abnormalities	Visceromegaly	8.68e-45	ABL1,Akt,AKT1,aldosterone,AR,ATF3,BCL2L11,beta-estradiol,CAV1,Ccl2,CEBPA,CYBB,cyclic AMP,EDN1,EGF,EGFR,ERK1/2,FN1,FOXO3,FYN,GSK3B,IFNG,IL1B,IL2,IL6,Insulin,KLK11,lipopolysaccharide,LMNA,MAPK1,MDM2,MMP2,NCF1,nitric oxide,NOS2,NR1H4,P38 MAPK,PLAT,PTEN,PTGES,PTGS1,PTGS2,reactive oxygen species,resveratrol,SMAD4,SRC,STAT3,TERT,TGFB1,TNF,TP53	51
Cancer, Organismal Injury and Abnormalities	Growth of tumor	8.87e-45	ABL1,Akt,AKT1,AR,arachidonic acid,ATF3,BCL2L13,beta-estradiol,CASP3,CAV1,Ccl2,CDH1,CDK2,celecoxib,cisplatin,CYBB,cyclic AMP,DNMT3A,EDN1,EGF,EGFR,ERBB3,ERK1/2,FOXO3,FSH,GSK3B,IFNG,IL1B,IL2,IL6,Insulin,lipopolysaccharide,MAPK1,MDM2,MMP2,nitric oxide,NOS2,P38 MAPK,PCNA,PDE4D,PLAT,PLK1,progesterone,prostaglandin E2,PTEN,PTGES,PTGS2,RB1,reactive oxygen species,RELA,resveratrol,SMAD4,SRC,STAT3,TERT,TGF…	60
Cellular Movement	Invasion of tumor cell lines	1.79e-44	ABL1,Akt,AKT1,APP,AR,arachidonic acid,ATF3,beta-estradiol,CASP3,CAV1,CDH1,CDK2,CEBPA,celecoxib,cisplatin,EDN1,EGF,EGFR,ERBB3,ERK1/2,FN1,FOXO3,FSH,GSK3B,IFNG,IL1B,IL6,Insulin,Lh,LMNA,MAPK1,MDM2,MMP2,NOS2,NR1H4,P38 MAPK,PLAT,PLK1,progesterone,prostaglandin E2,PTEN,PTGS2,RB1,reactive oxygen species,RELA,resveratrol,SMAD4,SRC,STAT3,TERT,TGFB1,TNF,TP53,TP63,Vegf,YWHAQ	56
Cardiovascular System Development and Function, Organismal Development	Vasculogenesis	2.4e-44	Akt,AKT1,aldosterone,APP,AR,arachidonic acid,ATF3,beta-estradiol,CASP3,CAV1,Ccl2,CDH1,CDK2,celecoxib,cisplatin,CYBB,cyclic AMP,EDN1,EGF,ERK1/2,FABP4,FN1,FOXO3,GSK3B,IFNG,IL1B,IL6,Insulin,lipopolysaccharide,LMNA,MAPK1,MMP2,NCF1,nitric oxide,NOS2,P38 MAPK,PLAT,PPP3R1,progesterone,prostaglandin E2,PTEN,PTGS2,RB1,reactive oxygen species,RELA,resveratrol,SMAD4,SRC,STAT3,TERT,TGFB1,TNF,TP53,Vegf	54
Cellular Growth and Proliferation, Tissue Development	Proliferation of epithelial cells	2.75e-44	Akt,AKT1,AR,ATF3,beta-estradiol,CASP3,CAV1,CDH1,CDK2,CEBPA,celecoxib,cyclic AMP,EDN1,EGF,EGFR,ERBB3,ERK1/2,FN1,FSH,FYN,GSK3B,hydrocortisone,IFNG,IL1B,IL6,Insulin,Lh,lipopolysaccharide,LMNA,MAPK1,NR1H4,PPP3R1,progesterone,prostaglandin E2,PTEN,PTGS2,RB1,RELA,resveratrol,SMAD4,STAT3,STXBP4,TERT,TGFB1,TNF,TP53,TP63,Vegf	48
Cell Death and Survival	Apoptosis of breast cancer cell lines	3.57e-44	ABL1,Akt,AKT1,AR,arachidonic acid,BCL2L11,BCL2L13,beta-estradiol,CASP3,CAV1,CDH1,celecoxib,cisplatin,EGF,EGFR,ERK1/2,FN1,FOXO3,GSK3B,IFNG,lipopolysaccharide,MAPK1,nitric oxide,NOS2,P38 MAPK,PDE4D,PLK1,progesterone,PTEN,PTGS2,RB1,RELA,resveratrol,SMAD4,SRC,STAT3,TERT,TGFB1,TNF,TP53,TP63,Vegf	42
Cellular Movement	Cell movement of tumor cell lines	4.06e-44	Akt,AKT1,aldosterone,APP,AR,arachidonic acid,ATF3,beta-estradiol,CAV1,Ccl2,CDH1,CEBPA,celecoxib,EDN1,EGF,EGFR,ERBB3,ERK1/2,FN1,FOXO3,FSH,FYN,GSK3B,hydrocortisone,IFNG,IL1B,IL2,IL6,Insulin,Lh,lipopolysaccharide,LMNA,MAPK1,MDM2,MMP2,NCL,nitric oxide,NOS2,NR1H4,P38 MAPK,PLAT,PLK1,progesterone,prostaglandin E2,PTEN,PTGS2,RB1,reactive oxygen species,RELA,resveratrol,SMAD4,SRC,STAT3,STXBP4,TGFB1,TNF,TP…	59
Organismal Injury and Abnormalities, Tissue Morphology	Hypertrophy of tissue	4.93e-44	Akt,AKT1,aldosterone,AR,ATF3,beta-estradiol,CAV1,cyclic AMP,EDN1,EGF,EGFR,FN1,FOXO3,GSK3B,IL1B,IL6,Insulin,lipopolysaccharide,MAPK1,MDM2,MMP2,NCF1,nitric oxide,NOS2,NR1H4,P38 MAPK,PPP3R1,progesterone,PTEN,PTGES,PTGS2,reactive oxygen species,resveratrol,SMAD4,STAT3,TERT,TNF,TP53	38
Cell Death and Survival	Cell death of breast cancer cell lines	6.81e-44	ABL1,Akt,AKT1,AR,arachidonic acid,BCL2L11,BCL2L13,beta-estradiol,CASP3,CAV1,CDH1,CDK2,celecoxib,cisplatin,EGF,EGFR,ERK1/2,FN1,FOXO3,GSK3B,IFNG,lipopolysaccharide,MAPK1,MDM2,nitric oxide,NOS2,P38 MAPK,PDE4D,PLK1,progesterone,PTEN,PTGS2,RB1,RELA,resveratrol,SMAD4,SRC,STAT3,TERT,TGFB1,TNF,TP53,TP63,Vegf	44
Organismal Injury and Abnormalities	Fibrosis	1e-43	ABL1,AKT1,aldosterone,AR,ATF3,beta-estradiol,CAV1,Ccl2,CDH1,CEBPA,celecoxib,CYBB,DNMT3A,EDN1,EGF,EGFR,FN1,FSH,GSK3B,hydrocortisone,IFNG,IL1B,IL2,IL6,Lh,lipopolysaccharide,LMNA,MDM2,MMP2,NCF1,nitric oxide,NOS2,NR1H4,PCNA,PLAT,PPP3R1,PTEN,PTGS2,reactive oxygen species,RELA,resveratrol,SMAD4,SRC,STAT3,TERT,TGFB1,TNF,TP53,TP63,Vegf	50
Cellular Movement, Hematological System Development and Function, Immune Cell Trafficking	Cell movement of leukocytes	1.4e-43	ABL1,Akt,AKT1,aldosterone,APP,AR,arachidonic acid,beta-estradiol,CAV1,Ccl2,CDH1,CEBPA,celecoxib,cisplatin,CYBB,cyclic AMP,EDN1,EGF,EGFR,ERK1/2,FABP4,FN1,FYN,GSK3B,hydrocortisone,IFNG,IL1B,IL2,IL6,Insulin,lipopolysaccharide,MAPK1,MMP2,NCF1,nitric oxide,NOS2,NR1H4,P38 MAPK,PLAT,progesterone,prostaglandin E2,PTEN,PTGES,PTGS2,RB1,reactive oxygen species,RELA,resveratrol,SMAD4,STAT3,TGFB1,TNF,TP53,TRP…	55
Cancer, Organismal Injury and Abnormalities	Growth of malignant tumor	1.56e-43	ABL1,Akt,AKT1,AR,arachidonic acid,BCL2L13,beta-estradiol,CASP3,CAV1,Ccl2,CDH1,CDK2,celecoxib,cisplatin,EDN1,EGF,EGFR,ERBB3,ERK1/2,FOXO3,FSH,GSK3B,IFNG,IL1B,IL2,IL6,Insulin,lipopolysaccharide,MAPK1,MDM2,nitric oxide,NOS2,PLAT,PLK1,prostaglandin E2,PTEN,PTGS2,RB1,resveratrol,SMAD4,SRC,STAT3,TGFB1,TNF,TP53,TP63,Vegf	47
Cell Morphology, Organ Morphology, Organismal Injury and Abnormalities, Skeletal and Muscular Disorders, Skeletal and Muscular System Development and Function, Tissue Morphology	Muscular hypertrophy	2.37e-43	Akt,AKT1,aldosterone,AR,ATF3,beta-estradiol,CAV1,cyclic AMP,EDN1,EGFR,FN1,FOXO3,GSK3B,IL1B,IL6,Insulin,lipopolysaccharide,MAPK1,MDM2,MMP2,NCF1,nitric oxide,NOS2,P38 MAPK,PPP3R1,PTEN,PTGES,PTGS2,reactive oxygen species,resveratrol,SMAD4,STAT3,TERT,TNF,TP53	35
Cellular Development, Cellular Growth and Proliferation, Organ Development, Skeletal and Muscular System Development and Function, Tissue Development	Proliferation of muscle cells	2.41e-43	Akt,AKT1,aldosterone,AR,arachidonic acid,beta-estradiol,CAV1,CDK2,EDN1,EGF,EGFR,ERK1/2,FN1,GSK3B,IFNG,IL1B,IL6,Insulin,lipopolysaccharide,LMNA,MAPK1,MMP2,NCF1,nitric oxide,NOS2,P38 MAPK,PDE4D,PLAT,PPP3R1,progesterone,prostaglandin E2,PTEN,PTGS2,RB1,reactive oxygen species,RELA,resveratrol,SMAD4,STAT3,TERT,TGFB1,TNF,TP53,Vegf	44
Cellular Development, Cellular Growth and Proliferation	Cell proliferation of tumor cell lines	2.92e-43	ABL1,Akt,AKT1,aldosterone,APP,AR,arachidonic acid,ATF3,BCL2L11,beta-estradiol,CASP3,CAV1,CDH1,CDK2,CEBPA,celecoxib,cisplatin,cyclic AMP,DNMT3A,EDN1,EGF,EGFR,ERBB3,ERK1/2,FN1,FOXO3,FSH,FYN,GSK3B,hydrocortisone,IFNG,IL1B,IL2,IL6,Insulin,Lh,lipopolysaccharide,LMNA,MAPK1,MDM2,MMP2,NCL,nitric oxide,NOS2,NR1H4,P38 MAPK,PCNA,PDE4D,PLAT,PLK1,progesterone,prostaglandin E2,PTEN,PTGES,PTGS2,RB1,reactive oxy…	70
Cancer, Cellular Development, Cellular Growth and Proliferation, Organismal Injury and Abnormalities, Tumor Morphology	Proliferation of cancer cells	3.51e-43	ABL1,Akt,AKT1,AR,arachidonic acid,beta-estradiol,CASP3,CAV1,CDH1,CDK2,celecoxib,cisplatin,EDN1,EGF,EGFR,ERBB3,ERK1/2,FOXO3,FSH,GSK3B,IFNG,IL1B,IL2,IL6,Insulin,lipopolysaccharide,MAPK1,nitric oxide,NOS2,PLAT,PLK1,prostaglandin E2,PTEN,PTGS2,RB1,resveratrol,SMAD4,SRC,STAT3,TGFB1,TNF,TP53,TP63,Vegf	44
Tissue Morphology	Quantity of cells	4.47e-43	ABL1,Akt,AKT1,aldosterone,APP,AR,arachidonic acid,ATF3,BCL2L11,beta-estradiol,CASP3,CAV1,Ccl2,CDH1,CDK2,CEBPA,celecoxib,cisplatin,CYBB,cyclic AMP,DNMT3A,EDN1,EGF,EGFR,ERBB3,ERK1/2,FN1,FOXO3,FSH,FYN,GSK3B,hydrocortisone,IFNG,IL1B,IL2,IL6,Insulin,Lh,lipopolysaccharide,LMNA,MAPK1,MDM2,MMP2,nitric oxide,NOS2,NR1H4,P38 MAPK,PLAT,PLK1,PPP3R1,progesterone,prostaglandin E2,PTEN,PTGES,PTGS2,RB1,RELA,resve…	68
Cell Death and Survival	Apoptosis	4.98e-43	ABL1,Akt,AKT1,aldosterone,APP,AR,arachidonic acid,ATF3,BCL2L11,BCL2L13,beta-estradiol,CASP3,CAV1,Ccl2,CDH1,CDK2,CEBPA,celecoxib,cisplatin,CYBB,cyclic AMP,DNMT3A,EDN1,EGF,EGFR,ERBB3,ERK1/2,FN1,FOXO3,FSH,FYN,GSK3B,hydrocortisone,IFNG,IL1B,IL2,IL6,Insulin,Lh,lipopolysaccharide,LMNA,MAPK1,MDM2,MMP2,NCF1,NCL,nitric oxide,NOS2,NR1H4,P38 MAPK,PCNA,PDE4D,PLAT,PLK1,PPP3R1,progesterone,prostaglandin E2,PTE…	77
Tissue Development	Development of epithelial tissue	8.12e-43	Akt,AKT1,aldosterone,APP,AR,BCL2L11,beta-estradiol,CAV1,Ccl2,CDH1,CYBB,EDN1,EGF,EGFR,ERK1/2,FABP4,FN1,FOXO3,GSK3B,hydrocortisone,IFNG,IL1B,IL6,lipopolysaccharide,MAPK1,MMP2,nitric oxide,PLAT,progesterone,prostaglandin E2,PTEN,PTGS2,reactive oxygen species,RELA,resveratrol,SMAD4,SRC,STAT3,TERT,TGFB1,TNF,TP53,TP63,Vegf	44
Cardiovascular System Development and Function, Organ Morphology, Organismal Development, Skeletal and Muscular System Development and Function	Morphology of cardiac muscle	9.25e-43	ABL1,Akt,AKT1,aldosterone,ATF3,beta-estradiol,CAV1,CDK2,CYBB,cyclic AMP,EDN1,EGFR,ERBB3,FN1,FOXO3,GSK3B,IL1B,IL6,Insulin,lipopolysaccharide,MAPK1,MDM2,MMP2,NCF1,nitric oxide,NOS2,P38 MAPK,PTEN,PTGES,PTGS2,reactive oxygen species,resveratrol,STAT3,TERT,TGFB1,TNF,TP53	37
Organismal Survival	Survival of organism	2.26e-42	ABL1,Akt,AKT1,aldosterone,APP,AR,ATF3,BCL2L11,beta-estradiol,CAV1,Ccl2,CDH1,CEBPA,celecoxib,cisplatin,CYBB,DNMT3A,EGFR,ERBB3,GSK3B,IFNG,IL1B,IL2,IL6,lipopolysaccharide,LMNA,MAPK1,MDM2,MMP2,NCF1,NCL,nitric oxide,NOS2,NR1H4,PLAT,PLK1,PPP3R1,prostaglandin E2,PTEN,PTGES,PTGS1,PTGS2,RB1,RELA,resveratrol,SRC,STAT3,TGFB1,TNF,TP53,TP63,Vegf	52
Cellular Development, Connective Tissue Development and Function, Tissue Development	Differentiation of connective tissue cells	4.79e-42	ABL1,Akt,AKT1,aldosterone,arachidonic acid,ATF3,beta-estradiol,CASP3,CEBPA,cyclic AMP,EDN1,EGFR,ERBB3,ERK1/2,FABP4,FN1,FOXO3,FYN,GSK3B,hydrocortisone,IFNG,IL1B,IL2,IL6,Insulin,lipopolysaccharide,LMNA,MAPK1,MDM2,NOS2,NR1H4,P38 MAPK,progesterone,prostaglandin E2,PTEN,PTGS2,RB1,reactive oxygen species,RELA,resveratrol,SMAD4,SRC,STAT3,TGFB1,TNF,TP53,TP63	47
Cell Death and Survival	Necrosis	5.02e-42	ABL1,Akt,AKT1,aldosterone,APP,AR,arachidonic acid,ATF3,BCL2L11,BCL2L13,beta-estradiol,CASP3,CAV1,Ccl2,CDH1,CDK2,CEBPA,celecoxib,cisplatin,CYBB,cyclic AMP,DNMT3A,EDN1,EGF,EGFR,ERBB3,ERK1/2,FABP4,FN1,FOXO3,FSH,FYN,GSK3B,hydrocortisone,IFNG,IL1B,IL2,IL6,Insulin,lipopolysaccharide,LMNA,MAPK1,MDM2,MMP2,NCF1,NCL,nitric oxide,NOS2,NR1H4,P38 MAPK,PCNA,PDE4D,PLAT,PLK1,PPP3R1,progesterone,prostaglandin E2,…	77
Cell Cycle	Interphase	5.9e-42	ABL1,Akt,AKT1,APP,AR,arachidonic acid,ATF3,beta-estradiol,CAV1,CDH1,CDK2,CEBPA,celecoxib,cisplatin,CYBB,cyclic AMP,EDN1,EGF,EGFR,ERBB3,ERK1/2,FN1,FOXO3,hydrocortisone,IFNG,IL1B,IL2,IL6,Insulin,lipopolysaccharide,LMNA,MAPK1,MDM2,P38 MAPK,PCNA,PLK1,progesterone,PTEN,PTGS2,RB1,RELA,resveratrol,SRC,STAT3,TERT,TGFB1,TNF,TP53,TP63,YWHAQ	50
Cellular Movement, Immune Cell Trafficking	Leukocyte migration	8.24e-42	ABL1,Akt,AKT1,aldosterone,APP,AR,arachidonic acid,beta-estradiol,CAV1,Ccl2,CDH1,CEBPA,celecoxib,cisplatin,CYBB,cyclic AMP,EDN1,EGF,EGFR,ERK1/2,FABP4,FN1,FYN,GSK3B,hydrocortisone,IFNG,IL1B,IL2,IL6,Insulin,lipopolysaccharide,MAPK1,MMP2,NCF1,nitric oxide,NOS2,NR1H4,P38 MAPK,PLAT,progesterone,prostaglandin E2,PTEN,PTGES,PTGS2,RB1,reactive oxygen species,RELA,resveratrol,SMAD4,SRC,STAT3,TGFB1,TNF,TP53…	56
Cellular Movement	Cell movement of myeloid cells	8.69e-42	ABL1,Akt,aldosterone,APP,AR,arachidonic acid,beta-estradiol,CAV1,Ccl2,celecoxib,cisplatin,CYBB,EDN1,EGF,EGFR,ERK1/2,FABP4,FN1,FYN,GSK3B,hydrocortisone,IFNG,IL1B,IL2,IL6,lipopolysaccharide,MAPK1,NCF1,nitric oxide,NOS2,NR1H4,P38 MAPK,PLAT,progesterone,prostaglandin E2,PTEN,PTGES,PTGS2,reactive oxygen species,RELA,resveratrol,SMAD4,STAT3,TGFB1,TNF,TP53,TRPV1,Vegf	48
Cellular Development, Cellular Growth and Proliferation, Organ Development, Skeletal and Muscular System Development and Function, Tissue Development	Proliferation of smooth muscle cells	1.01e-41	Akt,AKT1,aldosterone,AR,arachidonic acid,beta-estradiol,CAV1,EDN1,EGF,EGFR,ERK1/2,GSK3B,IFNG,IL1B,IL6,Insulin,lipopolysaccharide,LMNA,MAPK1,MMP2,NCF1,nitric oxide,PDE4D,PLAT,progesterone,prostaglandin E2,PTEN,PTGS2,RB1,reactive oxygen species,RELA,resveratrol,SMAD4,STAT3,TERT,TGFB1,TNF,TP53	38
Free Radical Scavenging	Production of reactive oxygen species	1.95e-41	ABL1,Akt,AKT1,aldosterone,APP,arachidonic acid,beta-estradiol,CASP3,CAV1,celecoxib,cisplatin,CYBB,cyclic AMP,EDN1,EGF,EGFR,ERK1/2,FN1,FOXO3,FYN,hydrocortisone,IFNG,IL1B,IL2,IL6,Insulin,Lh,lipopolysaccharide,MAPK1,NCF1,nitric oxide,NOS2,NR1H4,P38 MAPK,PDE4D,prostaglandin E2,PTEN,PTGES,PTGS1,PTGS2,RB1,reactive oxygen species,resveratrol,SRC,TERT,TGFB1,TNF,TP53,Vegf	49
Organismal Injury and Abnormalities, Tissue Morphology	Morphology of lesion	2.5e-41	Akt,AKT1,APP,AR,arachidonic acid,beta-estradiol,CAV1,Ccl2,CDH1,CEBPA,celecoxib,cisplatin,DNMT3A,EGFR,FABP4,FOXO3,GSK3B,IFNG,IL1B,IL2,IL6,Insulin,lipopolysaccharide,MAPK1,MMP2,NOS2,NR1H4,P38 MAPK,PLAT,progesterone,prostaglandin E2,PTEN,PTGES,PTGS2,RB1,resveratrol,SRC,STAT3,TERT,TGFB1,TNF,TP53,TRPV1,Vegf	44
Cellular Movement	Cellular infiltration by myeloid cells	4.27e-41	ABL1,aldosterone,APP,AR,arachidonic acid,beta-estradiol,CAV1,Ccl2,celecoxib,cisplatin,CYBB,EDN1,EGFR,FABP4,hydrocortisone,IFNG,IL1B,IL6,lipopolysaccharide,NCF1,nitric oxide,NOS2,NR1H4,PLAT,progesterone,prostaglandin E2,PTEN,PTGES,PTGS2,RELA,resveratrol,SMAD4,STAT3,TGFB1,TNF,TP53,TRPV1,Vegf	38
Cellular Movement, Hematological System Development and Function, Immune Cell Trafficking, Inflammatory Response	Cellular infiltration by phagocytes	6.72e-41	ABL1,aldosterone,APP,AR,arachidonic acid,beta-estradiol,CAV1,Ccl2,celecoxib,cisplatin,CYBB,EDN1,EGFR,FABP4,hydrocortisone,IFNG,IL1B,IL6,lipopolysaccharide,NCF1,nitric oxide,NOS2,NR1H4,PLAT,progesterone,prostaglandin E2,PTEN,PTGES,PTGS2,RELA,resveratrol,SMAD4,STAT3,TGFB1,TNF,TP53,Vegf	37
Cardiovascular Disease, Cardiovascular System Development and Function, Organ Morphology, Organismal Development, Organismal Injury and Abnormalities	Abnormal morphology of heart	1.17e-40	ABL1,Akt,AKT1,aldosterone,AR,ATF3,beta-estradiol,CASP3,CAV1,Ccl2,CDK2,CYBB,cyclic AMP,EDN1,EGFR,ERBB3,ERK1/2,FN1,FOXO3,GSK3B,IFNG,IL1B,IL6,Insulin,KLK11,lipopolysaccharide,LMNA,MAPK1,MDM2,MMP2,NCF1,nitric oxide,NOS2,P38 MAPK,PLAT,PPP3R1,PTEN,PTGES,PTGS2,reactive oxygen species,resveratrol,SMAD4,STAT3,TERT,TGFB1,TNF,TP53	47
Cellular Movement	Migration of tumor cell lines	2.56e-40	Akt,AKT1,APP,AR,arachidonic acid,ATF3,beta-estradiol,CAV1,Ccl2,CDH1,CEBPA,celecoxib,EDN1,EGF,EGFR,ERBB3,ERK1/2,FN1,FOXO3,FYN,GSK3B,IFNG,IL1B,IL2,IL6,Insulin,lipopolysaccharide,LMNA,MAPK1,MDM2,MMP2,NCL,nitric oxide,NOS2,NR1H4,P38 MAPK,PLAT,prostaglandin E2,PTEN,PTGS2,reactive oxygen species,RELA,resveratrol,SMAD4,SRC,STAT3,STXBP4,TGFB1,TNF,TP53,TP63,Vegf	52
Organismal Development, Organismal Injury and Abnormalities	Abnormal morphology of thoracic cavity	3.53e-40	ABL1,Akt,AKT1,aldosterone,AR,ATF3,beta-estradiol,CASP3,CAV1,Ccl2,CDK2,CEBPA,CYBB,cyclic AMP,EDN1,EGFR,ERBB3,ERK1/2,FN1,FOXO3,GSK3B,IFNG,IL1B,IL6,Insulin,KLK11,lipopolysaccharide,LMNA,MAPK1,MDM2,MMP2,NCF1,nitric oxide,NOS2,P38 MAPK,PLAT,PPP3R1,PTEN,PTGES,PTGS2,reactive oxygen species,RELA,resveratrol,SMAD4,STAT3,TERT,TGFB1,TNF,TP53	49
Hematological System Development and Function, Tissue Morphology	Quantity of blood cells	4.2e-40	ABL1,Akt,AKT1,aldosterone,APP,AR,arachidonic acid,ATF3,BCL2L11,beta-estradiol,CASP3,CAV1,Ccl2,CDK2,CEBPA,celecoxib,cisplatin,CYBB,cyclic AMP,DNMT3A,EGF,FOXO3,FYN,IFNG,IL1B,IL2,IL6,Insulin,lipopolysaccharide,MAPK1,MDM2,nitric oxide,NOS2,NR1H4,P38 MAPK,PLAT,PPP3R1,progesterone,prostaglandin E2,PTEN,PTGES,PTGS2,RB1,RELA,resveratrol,SRC,STAT3,TERT,TGFB1,TNF,TP53,Vegf,XPA	53
Gene Expression	Transactivation	4.49e-40	Akt,AKT1,aldosterone,APP,AR,arachidonic acid,beta-estradiol,CAV1,CDH1,CDK2,CEBPA,EDN1,EGF,ERK1/2,FABP4,FOXO3,GSK3B,hydrocortisone,IFNG,IL1B,IL2,IL6,Insulin,lipopolysaccharide,MAPK1,MDM2,NR1H4,P38 MAPK,progesterone,prostaglandin E2,PTEN,PTGS2,RB1,RELA,resveratrol,SMAD4,SRC,STAT3,TERT,TGFB1,TNF,TP53,TP63	43
Cancer, Cell Death and Survival, Organismal Injury and Abnormalities, Tumor Morphology	Apoptosis of tumor cells	4.63e-40	ABL1,Akt,AKT1,AR,ATF3,BCL2L11,beta-estradiol,CASP3,CAV1,CDH1,CDK2,celecoxib,cisplatin,cyclic AMP,EGF,EGFR,ERK1/2,FSH,GSK3B,IFNG,IL2,IL6,Insulin,MAPK1,MDM2,nitric oxide,P38 MAPK,PLK1,progesterone,prostaglandin E2,PTEN,RB1,reactive oxygen species,RELA,resveratrol,SRC,STAT3,TERT,TGFB1,TNF,TP53,Vegf	42
Cell Cycle	Mitosis	4.89e-40	ABL1,Akt,AKT1,aldosterone,AR,arachidonic acid,beta-estradiol,CDK2,CEBPA,cisplatin,cyclic AMP,EDN1,EGF,EGFR,ERBB3,ERK1/2,FOXO3,FSH,FYN,GSK3B,IL1B,IL2,IL6,Insulin,Lh,lipopolysaccharide,MAPK1,MDM2,nitric oxide,P38 MAPK,PLK1,progesterone,prostaglandin E2,PTEN,PTGS2,RB1,resveratrol,SMAD4,SRC,STAT3,TGFB1,TNF,TP53,TP63,Vegf	45
Cell Death and Survival	Cell death of carcinoma cell lines	7.37e-40	Akt,AKT1,APP,AR,arachidonic acid,BCL2L11,beta-estradiol,CASP3,CAV1,CEBPA,celecoxib,cisplatin,EGF,EGFR,ERBB3,ERK1/2,FN1,FOXO3,GSK3B,hydrocortisone,IFNG,IL6,MAPK1,MDM2,NOS2,P38 MAPK,PDE4D,PLK1,PTEN,PTGS2,RB1,reactive oxygen species,RELA,resveratrol,SRC,STAT3,TERT,TGFB1,TNF,TP53,TP63,XPA	42
Cellular Development, Tissue Development	Differentiation of epithelial tissue	9.44e-40	ABL1,Akt,AKT1,AR,beta-estradiol,CASP3,CAV1,CDH1,CDK2,CEBPA,cyclic AMP,EDN1,EGF,EGFR,FN1,FYN,hydrocortisone,IFNG,IL1B,IL6,Insulin,LMNA,nitric oxide,P38 MAPK,PLK1,PTEN,PTGS1,PTGS2,reactive oxygen species,RELA,SMAD4,SRC,STAT3,TGFB1,TNF,TP53,TP63,Vegf	38
Cancer, Cell Death and Survival, Organismal Injury and Abnormalities, Tumor Morphology	Cell death of tumor cells	1e-39	ABL1,Akt,AKT1,APP,AR,ATF3,BCL2L11,beta-estradiol,CASP3,CAV1,CDH1,CDK2,celecoxib,cisplatin,cyclic AMP,EGF,EGFR,ERK1/2,FSH,GSK3B,IFNG,IL1B,IL2,IL6,Insulin,MAPK1,MDM2,nitric oxide,P38 MAPK,PLK1,progesterone,prostaglandin E2,PTEN,PTGS2,RB1,reactive oxygen species,RELA,resveratrol,SRC,STAT3,TERT,TGFB1,TNF,TP53,TRPV1,Vegf	46
Inflammatory Response, Organismal Injury and Abnormalities	Inflammation of organ	1.07e-39	ABL1,Akt,AKT1,aldosterone,APP,AR,arachidonic acid,ATF3,BCL2L11,beta-estradiol,CASP3,CAV1,Ccl2,CDH1,CDK2,CEBPA,celecoxib,CYBB,EDN1,EGF,EGFR,FABP4,FN1,FOXO3,FYN,hydrocortisone,IFNG,IL1B,IL2,IL6,Insulin,lipopolysaccharide,MDM2,MMP2,NCF1,nitric oxide,NOS2,NR1H4,P38 MAPK,PDE4D,PLAT,PPP3R1,prostaglandin E2,PTEN,PTGES,PTGS1,PTGS2,reactive oxygen species,RELA,resveratrol,SLC10A1,SMAD4,SRC,STAT3,TGFB1,TNF…	61
Free Radical Scavenging	Synthesis of reactive oxygen species	1.16e-39	ABL1,Akt,AKT1,aldosterone,APP,arachidonic acid,beta-estradiol,CASP3,CAV1,celecoxib,cisplatin,CYBB,cyclic AMP,EDN1,EGF,EGFR,ERK1/2,FN1,FOXO3,FYN,hydrocortisone,IFNG,IL1B,IL2,IL6,Insulin,Lh,lipopolysaccharide,MAPK1,NCF1,nitric oxide,NOS2,NR1H4,P38 MAPK,PDE4D,progesterone,prostaglandin E2,PTEN,PTGES,PTGS1,PTGS2,RB1,reactive oxygen species,resveratrol,SRC,STAT3,TERT,TGFB1,TNF,TP53,TRPV1,Vegf	52
Hematological System Development and Function, Tissue Morphology	Quantity of leukocytes	1.33e-39	ABL1,Akt,AKT1,aldosterone,APP,AR,arachidonic acid,ATF3,BCL2L11,beta-estradiol,CASP3,CAV1,Ccl2,CEBPA,celecoxib,cisplatin,CYBB,cyclic AMP,DNMT3A,FOXO3,FYN,IFNG,IL1B,IL2,IL6,Insulin,lipopolysaccharide,MAPK1,MDM2,nitric oxide,NOS2,NR1H4,P38 MAPK,PLAT,PPP3R1,progesterone,prostaglandin E2,PTEN,PTGES,PTGS2,RB1,RELA,resveratrol,SRC,STAT3,TERT,TGFB1,TNF,TP53,XPA	50
Inflammatory Response	Inflammation of body cavity	3.13e-39	ABL1,Akt,AKT1,aldosterone,AR,ATF3,BCL2L11,beta-estradiol,CASP3,CAV1,Ccl2,CDH1,CDK2,CEBPA,celecoxib,CYBB,EDN1,EGF,EGFR,FN1,FOXO3,FYN,hydrocortisone,IFNG,IL1B,IL2,IL6,Insulin,lipopolysaccharide,MDM2,MMP2,NCF1,nitric oxide,NOS2,NR1H4,P38 MAPK,PDE4D,PPP3R1,prostaglandin E2,PTEN,PTGES,PTGS1,PTGS2,reactive oxygen species,RELA,resveratrol,SLC10A1,SMAD4,STAT3,TGFB1,TNF,TP53,TP63,TRPV1,Vegf	55
Cell Death and Survival	Apoptosis of tumor cell lines	3.63e-39	ABL1,Akt,AKT1,APP,AR,arachidonic acid,ATF3,BCL2L11,BCL2L13,beta-estradiol,CASP3,CAV1,CDH1,CDK2,CEBPA,celecoxib,cisplatin,cyclic AMP,EDN1,EGF,EGFR,ERBB3,ERK1/2,FN1,FOXO3,GSK3B,hydrocortisone,IFNG,IL1B,IL2,IL6,Insulin,lipopolysaccharide,MAPK1,MDM2,NCL,nitric oxide,NOS2,P38 MAPK,PCNA,PDE4D,PLAT,PLK1,progesterone,prostaglandin E2,PTEN,PTGS2,RB1,reactive oxygen species,RELA,resveratrol,SMAD4,SRC,STAT3…	60
Cancer, Organismal Injury and Abnormalities	Advanced malignant tumor	6.22e-39	ABL1,Akt,AKT1,AR,arachidonic acid,ATF3,BCL2L11,beta-estradiol,CASP3,CAV1,Ccl2,CDH1,CEBPA,celecoxib,cisplatin,CYBB,DNMT3A,EDN1,EGF,EGFR,ERBB3,ERK1/2,FN1,FOXO3,FYN,hydrocortisone,IFNG,IL1B,IL2,IL6,KLK11,lipopolysaccharide,MAPK1,MDM2,MMP2,NOS2,P38 MAPK,PCNA,PLAT,PLK1,PPP3R1,progesterone,prostaglandin E2,PTEN,PTGS1,PTGS2,RB1,RELA,resveratrol,SMAD4,SRC,STAT3,TERT,TGFB1,TNF,TP53,TP63,Vegf	58
Cellular Development, Cellular Growth and Proliferation	Proliferation of prostate cancer cell lines	9.19e-39	AKT1,AR,arachidonic acid,beta-estradiol,CAV1,CDH1,CDK2,celecoxib,cisplatin,cyclic AMP,EDN1,EGF,EGFR,ERBB3,FYN,GSK3B,hydrocortisone,IFNG,IL1B,IL6,LMNA,MAPK1,MMP2,PDE4D,prostaglandin E2,PTEN,RB1,resveratrol,SRC,STAT3,TERT,TGFB1,TNF,TP53,YWHAQ	35
Cardiovascular Disease, Cardiovascular System Development and Function	Abnormal morphology of cardiovascular system	1.2e-38	ABL1,Akt,AKT1,aldosterone,AR,ATF3,beta-estradiol,CASP3,CAV1,Ccl2,CDK2,CYBB,cyclic AMP,EDN1,EGFR,ERBB3,ERK1/2,FN1,FOXO3,FSH,GSK3B,IFNG,IL1B,IL6,Insulin,KLK11,lipopolysaccharide,LMNA,MAPK1,MDM2,MMP2,NCF1,nitric oxide,NOS2,P38 MAPK,PLAT,PPP3R1,PTEN,PTGES,PTGS2,reactive oxygen species,resveratrol,SMAD4,STAT3,TERT,TGFB1,TNF,TP53	48
Cancer, Organismal Injury and Abnormalities	Metastasis	1.38e-38	ABL1,Akt,AKT1,AR,arachidonic acid,ATF3,BCL2L11,beta-estradiol,CASP3,CAV1,Ccl2,CDH1,CEBPA,celecoxib,cisplatin,CYBB,DNMT3A,EDN1,EGF,EGFR,ERBB3,ERK1/2,FN1,FOXO3,FYN,hydrocortisone,IFNG,IL1B,IL2,IL6,lipopolysaccharide,MAPK1,MDM2,MMP2,NOS2,P38 MAPK,PCNA,PLAT,PLK1,PPP3R1,prostaglandin E2,PTEN,PTGS1,PTGS2,RB1,RELA,resveratrol,SMAD4,SRC,STAT3,TERT,TGFB1,TNF,TP53,TP63,Vegf	56
Lipid Metabolism, Small Molecule Biochemistry	Synthesis of eicosanoid	1.44e-38	Akt,APP,arachidonic acid,beta-estradiol,CAV1,Ccl2,celecoxib,EDN1,EGF,EGFR,ERK1/2,FN1,FOXO3,FSH,FYN,hydrocortisone,IFNG,IL1B,IL2,IL6,Lh,lipopolysaccharide,MAPK1,NCF1,nitric oxide,NOS2,P38 MAPK,progesterone,prostaglandin E2,PTGES,PTGS1,PTGS2,reactive oxygen species,RELA,resveratrol,STAT3,TGFB1,TNF,TP53,Vegf	40
Cancer, Organismal Injury and Abnormalities	Invasive tumor	1.75e-38	ABL1,Akt,AKT1,AR,arachidonic acid,ATF3,BCL2L11,beta-estradiol,CASP3,CAV1,Ccl2,CDH1,CEBPA,celecoxib,cisplatin,CYBB,DNMT3A,EDN1,EGF,EGFR,ERBB3,ERK1/2,FABP4,FN1,FOXO3,FYN,hydrocortisone,IFNG,IL1B,IL2,IL6,lipopolysaccharide,MAPK1,MDM2,MMP2,NOS2,P38 MAPK,PCNA,PLAT,PLK1,PPP3R1,prostaglandin E2,PTEN,PTGS1,PTGS2,RB1,RELA,resveratrol,SMAD4,SRC,STAT3,TERT,TGFB1,TNF,TP53,TP63,Vegf,YWHAQ	58
Cell Cycle	Mitogenesis	2.15e-38	Akt,AKT1,aldosterone,AR,arachidonic acid,beta-estradiol,cyclic AMP,EDN1,EGF,EGFR,ERBB3,ERK1/2,FSH,FYN,GSK3B,IL1B,IL2,IL6,Insulin,Lh,lipopolysaccharide,MAPK1,nitric oxide,prostaglandin E2,PTEN,PTGS2,resveratrol,SMAD4,SRC,STAT3,TGFB1,TNF,Vegf	33
Cardiac Enlargement, Cardiovascular Disease, Cardiovascular System Development and Function, Organ Morphology, Organismal Development, Organismal Injury and Abnormalities	Enlargement of heart	2.23e-38	ABL1,Akt,AKT1,aldosterone,AR,ATF3,beta-estradiol,CAV1,Ccl2,CYBB,cyclic AMP,EDN1,EGFR,ERK1/2,FN1,FOXO3,GSK3B,IFNG,IL1B,IL6,Insulin,KLK11,lipopolysaccharide,LMNA,MAPK1,MDM2,MMP2,NCF1,nitric oxide,NOS2,P38 MAPK,PLAT,PTEN,PTGES,PTGS2,reactive oxygen species,resveratrol,SMAD4,STAT3,TERT,TGFB1,TNF,TP53	43
Inflammatory Response	Inflammation of absolute anatomical region	2.56e-38	ABL1,Akt,AKT1,aldosterone,APP,AR,arachidonic acid,ATF3,BCL2L11,beta-estradiol,CASP3,CAV1,Ccl2,CDH1,CDK2,CEBPA,celecoxib,CYBB,EDN1,EGF,EGFR,FN1,FOXO3,FYN,hydrocortisone,IFNG,IL1B,IL2,IL6,Insulin,lipopolysaccharide,MDM2,MMP2,NCF1,nitric oxide,NOS2,NR1H4,P38 MAPK,PDE4D,PLAT,PPP3R1,prostaglandin E2,PTEN,PTGES,PTGS1,PTGS2,reactive oxygen species,RELA,resveratrol,SLC10A1,SMAD4,STAT3,TGFB1,TNF,TP53,TP63…	58
Organismal Development	Growth of vessel	2.72e-38	Akt,AKT1,aldosterone,AR,arachidonic acid,beta-estradiol,Ccl2,CYBB,cyclic AMP,EDN1,EGF,ERK1/2,FN1,GSK3B,hydrocortisone,IFNG,IL1B,IL6,Insulin,lipopolysaccharide,LMNA,NCF1,nitric oxide,progesterone,prostaglandin E2,PTEN,PTGS2,RB1,reactive oxygen species,resveratrol,SMAD4,STAT3,TERT,TGFB1,TNF,TP53,Vegf	37
Cellular Development	Maturation of cells	2.74e-38	ABL1,Akt,AKT1,APP,AR,ATF3,beta-estradiol,CDH1,CEBPA,cyclic AMP,EGF,EGFR,ERBB3,ERK1/2,FOXO3,FSH,FYN,hydrocortisone,IFNG,IL1B,IL2,IL6,Insulin,Lh,lipopolysaccharide,MAPK1,MMP2,nitric oxide,P38 MAPK,progesterone,prostaglandin E2,PTEN,PTGS2,RB1,resveratrol,SMAD4,SRC,STAT3,TGFB1,TNF,TP53,TRPV1,Vegf	43
Cellular Growth and Proliferation	Colony formation	4.25e-38	ABL1,AKT1,AR,ATF3,BCL2L11,beta-estradiol,CAV1,CDK2,celecoxib,cisplatin,EDN1,EGF,EGFR,ERBB3,ERK1/2,FN1,FOXO3,FSH,FYN,IFNG,IL1B,IL6,LMNA,MAPK1,MDM2,MMP2,P38 MAPK,PLK1,prostaglandin E2,PTEN,PTGES,PTGS2,RB1,reactive oxygen species,RELA,resveratrol,SRC,STAT3,TERT,TGFB1,TNF,TP53,TP63,Vegf	44
Cellular Movement, Hematological System Development and Function, Immune Cell Trafficking	Cell movement of antigen presenting cells	4.56e-38	ABL1,Akt,aldosterone,APP,AR,arachidonic acid,beta-estradiol,CAV1,Ccl2,CDH1,celecoxib,cisplatin,CYBB,cyclic AMP,EDN1,EGF,EGFR,ERK1/2,FN1,IFNG,IL1B,lipopolysaccharide,MAPK1,nitric oxide,NOS2,NR1H4,P38 MAPK,progesterone,prostaglandin E2,PTEN,PTGES,PTGS2,resveratrol,SMAD4,STAT3,TGFB1,TNF,TP53,TRPV1,Vegf	40
Cell Death and Survival, Organismal Injury and Abnormalities, Renal Necrosis/Cell Death, Renal and Urological Disease	Cell death of kidney cells	5.38e-38	Akt,AKT1,aldosterone,APP,AR,arachidonic acid,ATF3,BCL2L11,beta-estradiol,CASP3,CDK2,cisplatin,CYBB,EDN1,EGF,EGFR,ERK1/2,FYN,GSK3B,IFNG,IL1B,IL2,Insulin,lipopolysaccharide,nitric oxide,NOS2,P38 MAPK,PPP3R1,prostaglandin E2,PTGS2,reactive oxygen species,RELA,resveratrol,STAT3,TERT,TGFB1,TNF,TP53,Vegf,YWHAQ	40
Lipid Metabolism, Molecular Transport, Small Molecule Biochemistry	Secretion of lipid	7.33e-38	Akt,AKT1,aldosterone,arachidonic acid,ATF3,beta-estradiol,celecoxib,cyclic AMP,EDN1,EGF,FABP4,FN1,FOXO3,FSH,FYN,GSK3B,IFNG,IL1B,IL6,Insulin,Lh,lipopolysaccharide,NR1H4,P38 MAPK,progesterone,prostaglandin E2,PTGES,PTGS1,PTGS2,reactive oxygen species,resveratrol,SLC10A1,SRC,STAT3,TGFB1,TNF	36
Cellular Development	Differentiation of tumor cell lines	7.49e-38	AKT1,APP,arachidonic acid,CDK2,CEBPA,cyclic AMP,EGF,EGFR,ERK1/2,FN1,FOXO3,GSK3B,IFNG,IL1B,IL2,IL6,Insulin,lipopolysaccharide,MAPK1,MDM2,nitric oxide,P38 MAPK,PDE4D,PLAT,prostaglandin E2,PTEN,PTGS2,RB1,reactive oxygen species,resveratrol,SMAD4,SRC,STAT3,TGFB1,TNF,TP53,TP63	37
Cellular Development, Cellular Growth and Proliferation	Proliferation of blood cells	1.06e-37	ABL1,Akt,AKT1,arachidonic acid,BCL2L11,beta-estradiol,CASP3,Ccl2,CDH1,CDK2,CEBPA,celecoxib,cisplatin,CYBB,cyclic AMP,EGFR,ERK1/2,FABP4,FN1,FOXO3,FYN,GSK3B,hydrocortisone,IFNG,IL1B,IL2,IL6,Insulin,lipopolysaccharide,MAPK1,MDM2,nitric oxide,NOS2,P38 MAPK,PDE4D,progesterone,prostaglandin E2,PTEN,PTGS2,reactive oxygen species,RELA,resveratrol,SMAD4,SRC,STAT3,TERT,TGFB1,TNF,TP53,Vegf	50
Cellular Development, Cellular Growth and Proliferation	Cell proliferation of carcinoma cell lines	1.2e-37	Akt,AKT1,APP,AR,arachidonic acid,beta-estradiol,CASP3,CAV1,CDH1,CDK2,CEBPA,celecoxib,cisplatin,EDN1,EGF,EGFR,ERBB3,ERK1/2,FOXO3,FSH,GSK3B,IFNG,IL1B,Insulin,Lh,lipopolysaccharide,MDM2,nitric oxide,NOS2,NR1H4,P38 MAPK,PLK1,prostaglandin E2,PTEN,PTGS2,RB1,reactive oxygen species,RELA,resveratrol,SRC,STAT3,TERT,TGFB1,TNF,TP53,TP63,Vegf	47
Cellular Movement	Migration of cells	2.26e-37	ABL1,Akt,AKT1,aldosterone,APP,AR,arachidonic acid,ATF3,beta-estradiol,CAV1,Ccl2,CDH1,CEBPA,celecoxib,cisplatin,CYBB,cyclic AMP,DNMT3A,EDN1,EGF,EGFR,ERBB3,ERK1/2,FABP4,FN1,FOXO3,FYN,GSK3B,hydrocortisone,IFNG,IL1B,IL2,IL6,Insulin,lipopolysaccharide,LMNA,MAPK1,MDM2,MMP2,NCF1,NCL,nitric oxide,NOS2,NR1H4,P38 MAPK,PLAT,progesterone,prostaglandin E2,PTEN,PTGES,PTGS2,RB1,reactive oxygen species,RELA,resv…	65
Cell Death and Survival, Liver Necrosis/Cell Death	Cell death of liver	2.26e-37	ABL1,AKT1,APP,AR,arachidonic acid,BCL2L11,beta-estradiol,CASP3,cisplatin,EGF,EGFR,ERK1/2,FOXO3,GSK3B,IFNG,IL1B,IL6,Insulin,lipopolysaccharide,NCF1,NCL,nitric oxide,NOS2,NR1H4,PLK1,prostaglandin E2,PTGS2,RB1,reactive oxygen species,RELA,resveratrol,STAT3,TGFB1,TNF,TP53	35
Cell Death and Survival, Organismal Injury and Abnormalities	Cell death of epithelial cell lines	2.83e-37	Akt,AKT1,APP,AR,ATF3,BCL2L11,beta-estradiol,CASP3,CDH1,celecoxib,cisplatin,cyclic AMP,EGF,EGFR,ERK1/2,FOXO3,FYN,GSK3B,IFNG,Insulin,lipopolysaccharide,MAPK1,nitric oxide,NOS2,P38 MAPK,PPP3R1,PTGS2,RB1,RELA,resveratrol,STAT3,TGFB1,TNF,TP53,TP63,YWHAQ	36
Cardiac Enlargement, Cardiovascular Disease, Cardiovascular System Development and Function, Organ Morphology, Organismal Development, Organismal Injury and Abnormalities	Hypertrophy of heart	2.85e-37	Akt,AKT1,aldosterone,ATF3,beta-estradiol,CAV1,Ccl2,CYBB,cyclic AMP,EDN1,EGFR,ERK1/2,FN1,FOXO3,GSK3B,IL1B,IL6,Insulin,lipopolysaccharide,MAPK1,MDM2,MMP2,NCF1,nitric oxide,NOS2,P38 MAPK,PLAT,PTEN,PTGES,PTGS2,reactive oxygen species,resveratrol,SMAD4,STAT3,TERT,TGFB1,TNF,TP53	38
Cellular Movement, Hematological System Development and Function, Immune Cell Trafficking, Inflammatory Response	Cell movement of macrophages	2.92e-37	ABL1,Akt,aldosterone,APP,AR,arachidonic acid,beta-estradiol,CAV1,Ccl2,celecoxib,cisplatin,CYBB,EDN1,EGF,EGFR,ERK1/2,FN1,IFNG,IL1B,lipopolysaccharide,MAPK1,nitric oxide,NOS2,NR1H4,P38 MAPK,progesterone,prostaglandin E2,PTEN,PTGES,PTGS2,resveratrol,SMAD4,STAT3,TGFB1,TNF,TP53,Vegf	37
Lipid Metabolism, Small Molecule Biochemistry	Synthesis of lipid	3.22e-37	Akt,AKT1,APP,AR,arachidonic acid,ATF3,beta-estradiol,CAV1,Ccl2,CEBPA,celecoxib,cisplatin,cyclic AMP,EDN1,EGF,EGFR,ERK1/2,FABP4,FN1,FOXO3,FSH,FYN,hydrocortisone,IFNG,IL1B,IL2,IL6,Insulin,Lh,lipopolysaccharide,MAPK1,MMP2,NCF1,nitric oxide,NOS2,NR1H4,P38 MAPK,progesterone,prostaglandin E2,PTEN,PTGES,PTGS1,PTGS2,reactive oxygen species,RELA,resveratrol,SMAD4,STAT3,TGFB1,TNF,TP53,TRPV1,Vegf	53
Cell Death and Survival	Cell death of tumor cell lines	3.23e-37	ABL1,Akt,AKT1,APP,AR,arachidonic acid,ATF3,BCL2L11,BCL2L13,beta-estradiol,CASP3,CAV1,CDH1,CDK2,CEBPA,celecoxib,cisplatin,cyclic AMP,DNMT3A,EDN1,EGF,EGFR,ERBB3,ERK1/2,FN1,FOXO3,GSK3B,hydrocortisone,IFNG,IL1B,IL2,IL6,Insulin,lipopolysaccharide,LMNA,MAPK1,MDM2,NCL,nitric oxide,NOS2,P38 MAPK,PCNA,PDE4D,PLAT,PLK1,progesterone,prostaglandin E2,PTEN,PTGS2,RB1,reactive oxygen species,RELA,resveratrol,SMA…	63
Cellular Growth and Proliferation, Lymphoid Tissue Structure and Development	Proliferation of lymphatic system cells	3.62e-37	ABL1,Akt,AKT1,APP,BCL2L11,beta-estradiol,CASP3,Ccl2,CDH1,CDK2,CEBPA,celecoxib,cisplatin,CYBB,cyclic AMP,ERK1/2,FABP4,FN1,FOXO3,FYN,GSK3B,IFNG,IL1B,IL2,IL6,Insulin,lipopolysaccharide,MDM2,nitric oxide,NOS2,P38 MAPK,PDE4D,PLAT,progesterone,prostaglandin E2,PTEN,PTGS2,reactive oxygen species,RELA,resveratrol,SMAD4,SRC,STAT3,TERT,TGFB1,TNF,TP53	47
Cell Death and Survival	Cell survival	3.69e-37	ABL1,Akt,AKT1,aldosterone,APP,AR,arachidonic acid,ATF3,BCL2L11,beta-estradiol,CASP3,CAV1,CDH1,CDK2,celecoxib,cisplatin,CYBB,cyclic AMP,EDN1,EGF,EGFR,ERBB3,ERK1/2,FN1,FOXO3,FSH,FYN,GSK3B,IFNG,IL1B,IL2,IL6,Insulin,lipopolysaccharide,LMNA,MAPK1,MDM2,nitric oxide,NOS2,NR1H4,P38 MAPK,PCNA,PLAT,PLK1,progesterone,prostaglandin E2,PTEN,PTGS2,RB1,reactive oxygen species,RELA,resveratrol,SMAD4,SRC,STAT3,TE…	62
Cancer, Organismal Injury and Abnormalities, Reproductive System Disease	Mammary tumor	9.18e-37	ABL1,Akt,AKT1,APP,AR,arachidonic acid,ATF3,BCL2L11,beta-estradiol,CASP3,CAV1,Ccl2,CDH1,CDK2,CEBPA,celecoxib,cisplatin,CYBB,DNMT3A,EDN1,EGF,EGFR,ERBB3,FABP4,FN1,FOXO3,FYN,GSK3B,IFNG,IL1B,IL2,IL6,lipopolysaccharide,LMNA,MAPK1,MDM2,MMP2,NCL,NOS2,P38 MAPK,PCNA,PDE4D,PLAT,PLK1,PPP3R1,progesterone,prostaglandin E2,PTEN,PTGS1,PTGS2,RB1,RELA,resveratrol,SMAD4,SRC,STAT3,TERT,TGFB1,TNF,TP53,TP63,Vegf,XPA,Y…	64
Cardiovascular Disease, Organismal Injury and Abnormalities	Atherosclerosis	9.72e-37	Akt,aldosterone,APP,AR,beta-estradiol,CAV1,Ccl2,celecoxib,EDN1,EGF,FABP4,FN1,FOXO3,GSK3B,IFNG,IL1B,IL6,lipopolysaccharide,MMP2,NCF1,NOS2,NR1H4,P38 MAPK,PCNA,PDE4D,PLAT,PTGES,PTGS1,PTGS2,reactive oxygen species,RELA,resveratrol,SRC,STAT3,TERT,TGFB1,TNF,TP53,Vegf	39
Cell Death and Survival	Cell death of lung cancer cell lines	9.83e-37	Akt,AKT1,BCL2L11,beta-estradiol,CASP3,CAV1,CEBPA,celecoxib,cisplatin,EGF,EGFR,ERBB3,ERK1/2,FOXO3,GSK3B,IFNG,IL6,MDM2,NOS2,P38 MAPK,PDE4D,PLK1,prostaglandin E2,PTEN,PTGS2,RB1,reactive oxygen species,RELA,resveratrol,SRC,STAT3,TERT,TGFB1,TNF,TP53,TP63,XPA	37
Cellular Development, Cellular Growth and Proliferation, Hematological System Development and Function, Lymphoid Tissue Structure and Development	Proliferation of immune cells	1.05e-36	ABL1,Akt,AKT1,arachidonic acid,BCL2L11,beta-estradiol,CASP3,Ccl2,CDH1,CDK2,CEBPA,celecoxib,cisplatin,CYBB,cyclic AMP,ERK1/2,FABP4,FN1,FOXO3,FYN,GSK3B,IFNG,IL1B,IL2,IL6,Insulin,lipopolysaccharide,MAPK1,MDM2,nitric oxide,NOS2,P38 MAPK,PDE4D,progesterone,prostaglandin E2,PTEN,PTGS2,reactive oxygen species,RELA,resveratrol,SMAD4,SRC,STAT3,TERT,TGFB1,TNF,TP53,Vegf	48
Cardiovascular System Development and Function, Tissue Development	Development of cardiovascular tissue	1.08e-36	Akt,AKT1,aldosterone,APP,beta-estradiol,CAV1,Ccl2,CYBB,EDN1,EGF,ERK1/2,FABP4,FN1,FOXO3,GSK3B,IFNG,IL1B,IL6,lipopolysaccharide,MAPK1,MMP2,nitric oxide,PLAT,progesterone,prostaglandin E2,PTEN,PTGS2,reactive oxygen species,RELA,resveratrol,SMAD4,STAT3,TERT,TGFB1,TNF,TP53,Vegf	37
Cell-To-Cell Signaling and Interaction, Hematological System Development and Function, Immune Cell Trafficking, Inflammatory Response	Activation of leukocytes	1.78e-36	ABL1,Akt,AKT1,aldosterone,APP,arachidonic acid,ATF3,BCL2L11,beta-estradiol,Ccl2,CEBPA,CYBB,cyclic AMP,EDN1,EGFR,ERK1/2,FN1,FOXO3,FYN,IFNG,IL1B,IL2,IL6,Insulin,lipopolysaccharide,NCF1,nitric oxide,NOS2,P38 MAPK,PLAT,progesterone,prostaglandin E2,PTEN,PTGES,PTGS1,PTGS2,reactive oxygen species,RELA,resveratrol,SMAD4,SRC,STAT3,TGFB1,TNF,TP53,TRPV1,Vegf	47
Cellular Development, Cellular Growth and Proliferation	Development of tumor cell lines	1.98e-36	Akt,AKT1,AR,arachidonic acid,ATF3,BCL2L11,beta-estradiol,CAV1,CDH1,cisplatin,EDN1,EGF,EGFR,ERBB3,ERK1/2,FN1,FOXO3,IFNG,IL6,lipopolysaccharide,LMNA,MDM2,P38 MAPK,PLK1,prostaglandin E2,PTEN,PTGES,PTGS2,RB1,RELA,resveratrol,SRC,STAT3,TERT,TGFB1,TNF,TP53,TP63	38
Cardiovascular System Development and Function, Organismal Development	Growth of blood vessel	2.57e-36	Akt,AKT1,aldosterone,AR,arachidonic acid,beta-estradiol,cyclic AMP,EDN1,EGF,ERK1/2,FN1,GSK3B,IFNG,IL1B,IL6,Insulin,lipopolysaccharide,LMNA,NCF1,nitric oxide,progesterone,prostaglandin E2,PTEN,PTGS2,RB1,reactive oxygen species,resveratrol,SMAD4,STAT3,TERT,TGFB1,TNF,TP53,Vegf	34
Cardiovascular Disease	Occlusion of blood vessel	2.87e-36	Akt,aldosterone,APP,AR,beta-estradiol,CAV1,Ccl2,celecoxib,cisplatin,EDN1,EGF,FABP4,FN1,FOXO3,GSK3B,IFNG,IL1B,IL6,lipopolysaccharide,MMP2,NCF1,NOS2,NR1H4,P38 MAPK,PCNA,PDE4D,PLAT,PTGES,PTGS1,PTGS2,reactive oxygen species,RELA,resveratrol,SMAD4,SRC,STAT3,TERT,TGFB1,TNF,TP53,Vegf	41
Molecular Transport	Secretion of molecule	3.23e-36	Akt,AKT1,aldosterone,APP,arachidonic acid,ATF3,beta-estradiol,celecoxib,cyclic AMP,EDN1,EGF,EGFR,ERBB3,ERK1/2,FABP4,FN1,FOXO3,FSH,FYN,GSK3B,hydrocortisone,IFNG,IL1B,IL6,Insulin,Lh,lipopolysaccharide,nitric oxide,NOS2,NR1H4,P38 MAPK,progesterone,prostaglandin E2,PTGES,PTGS1,PTGS2,reactive oxygen species,resveratrol,SLC10A1,SRC,STAT3,TGFB1,TNF,TP53,TRPV1	45
Cancer, Organismal Injury and Abnormalities	Growth of solid tumor	3.51e-36	ABL1,Akt,AKT1,AR,BCL2L13,beta-estradiol,CAV1,Ccl2,CDH1,celecoxib,cisplatin,EDN1,EGF,EGFR,ERBB3,ERK1/2,FSH,IFNG,IL1B,IL2,IL6,lipopolysaccharide,MAPK1,MDM2,nitric oxide,P38 MAPK,PLAT,PLK1,progesterone,prostaglandin E2,PTEN,PTGES,PTGS2,RB1,resveratrol,SRC,STAT3,TGFB1,TNF,TP53,Vegf	41
Cell-To-Cell Signaling and Interaction, Hematological System Development and Function	Activation of blood cells	3.67e-36	ABL1,Akt,AKT1,aldosterone,APP,arachidonic acid,ATF3,BCL2L11,beta-estradiol,Ccl2,CEBPA,CYBB,cyclic AMP,EDN1,EGFR,ERK1/2,FN1,FOXO3,FYN,IFNG,IL1B,IL2,IL6,Insulin,lipopolysaccharide,MAPK1,NCF1,nitric oxide,NOS2,P38 MAPK,PLAT,progesterone,prostaglandin E2,PTEN,PTGES,PTGS1,PTGS2,reactive oxygen species,RELA,resveratrol,SMAD4,SRC,STAT3,TGFB1,TNF,TP53,TRPV1,Vegf	48
Organismal Injury and Abnormalities	Benign lesion	4.3e-36	ABL1,AKT1,APP,AR,BCL2L11,beta-estradiol,CAV1,CDH1,CDK2,CEBPA,celecoxib,EDN1,EGF,EGFR,ERBB3,ERK1/2,FABP4,FN1,FOXO3,FSH,FYN,GSK3B,IFNG,IL6,Lh,MAPK1,MDM2,MMP2,NR1H4,PCNA,PLAT,progesterone,PTEN,PTGES,PTGS1,PTGS2,RB1,RELA,SMAD4,SRC,STAT3,TERT,TGFB1,TNF,TP53,TP63,TRPV1,Vegf,XPA	49
Cellular Movement	Cell movement	5.57e-36	ABL1,Akt,AKT1,aldosterone,APP,AR,arachidonic acid,ATF3,beta-estradiol,CAV1,Ccl2,CDH1,CEBPA,celecoxib,cisplatin,CYBB,cyclic AMP,DNMT3A,EDN1,EGF,EGFR,ERBB3,ERK1/2,FABP4,FN1,FOXO3,FSH,FYN,GSK3B,hydrocortisone,IFNG,IL1B,IL2,IL6,Insulin,Lh,lipopolysaccharide,LMNA,MAPK1,MDM2,MMP2,NCF1,NCL,nitric oxide,NOS2,NR1H4,P38 MAPK,PLAT,PLK1,progesterone,prostaglandin E2,PTEN,PTGES,PTGS2,RB1,reactive oxygen speci…	68
Cardiovascular Disease, Organismal Injury and Abnormalities	Vaso-occlusion	5.82e-36	Akt,aldosterone,APP,AR,beta-estradiol,CAV1,Ccl2,celecoxib,cisplatin,EDN1,EGF,FABP4,FN1,FOXO3,GSK3B,IFNG,IL1B,IL6,lipopolysaccharide,MMP2,NCF1,NOS2,NR1H4,P38 MAPK,PCNA,PDE4D,PLAT,PTGES,PTGS1,PTGS2,reactive oxygen species,RELA,resveratrol,SMAD4,SRC,STAT3,TERT,TGFB1,TNF,TP53,Vegf	41
Cell Death and Survival	Apoptosis of carcinoma cell lines	6.16e-36	Akt,AKT1,AR,arachidonic acid,BCL2L11,beta-estradiol,CASP3,CAV1,CEBPA,celecoxib,cisplatin,EGF,EGFR,ERBB3,ERK1/2,FN1,FOXO3,GSK3B,hydrocortisone,IFNG,IL6,MDM2,NOS2,P38 MAPK,PDE4D,PLK1,PTGS2,RB1,RELA,resveratrol,SRC,STAT3,TERT,TGFB1,TNF,TP53,TP63	37
DNA Replication, Recombination, and Repair	Metabolism of DNA	6.3e-36	Akt,AKT1,APP,beta-estradiol,CASP3,CAV1,CDH1,CDK2,celecoxib,cisplatin,cyclic AMP,EGF,EGFR,ERK1/2,FSH,FYN,GSK3B,IFNG,IL1B,IL2,IL6,Insulin,lipopolysaccharide,MAPK1,MDM2,NCL,nitric oxide,PCNA,PLK1,PTEN,PTGS2,RB1,reactive oxygen species,RELA,resveratrol,SRC,TGFB1,TNF,TP53	39
Cell Death and Survival	Neuronal cell death	6.31e-36	ABL1,Akt,AKT1,APP,AR,ATF3,BCL2L11,beta-estradiol,CASP3,Ccl2,CDK2,cisplatin,CYBB,cyclic AMP,EGF,EGFR,ERBB3,ERK1/2,FN1,FOXO3,FYN,GSK3B,IFNG,IL1B,IL2,IL6,Insulin,lipopolysaccharide,MAPK1,NCF1,nitric oxide,NOS2,P38 MAPK,PLAT,PTEN,PTGS2,RB1,reactive oxygen species,RELA,resveratrol,SRC,STAT3,TERT,TGFB1,TNF,TP53,TP63,Vegf	48
Cell Death and Survival, Gastrointestinal Disease, Hepatic System Disease, Liver Necrosis/Cell Death, Organismal Injury and Abnormalities	Necrosis of liver	6.75e-36	ABL1,AKT1,AR,arachidonic acid,BCL2L11,beta-estradiol,CASP3,cisplatin,EGF,EGFR,ERK1/2,FOXO3,GSK3B,IFNG,IL1B,IL6,Insulin,lipopolysaccharide,NCF1,NCL,nitric oxide,NOS2,NR1H4,PLK1,prostaglandin E2,PTGS2,RB1,reactive oxygen species,RELA,resveratrol,STAT3,TGFB1,TNF,TP53	34
Cellular Development, Cellular Growth and Proliferation	Colony formation of cells	7.61e-36	ABL1,AKT1,AR,ATF3,BCL2L11,beta-estradiol,CAV1,cisplatin,EDN1,EGF,EGFR,ERBB3,ERK1/2,FN1,FOXO3,FSH,IFNG,IL1B,IL6,LMNA,MAPK1,MDM2,MMP2,P38 MAPK,PLK1,prostaglandin E2,PTEN,PTGES,PTGS2,RB1,reactive oxygen species,RELA,resveratrol,SRC,STAT3,TERT,TGFB1,TNF,TP53,TP63,Vegf	41
Lipid Metabolism, Small Molecule Biochemistry	Synthesis of fatty acid	9.68e-36	Akt,APP,arachidonic acid,beta-estradiol,CAV1,Ccl2,celecoxib,EDN1,EGF,EGFR,ERK1/2,FN1,FOXO3,FSH,FYN,hydrocortisone,IFNG,IL1B,IL2,IL6,Insulin,Lh,lipopolysaccharide,MAPK1,NCF1,nitric oxide,NOS2,NR1H4,P38 MAPK,progesterone,prostaglandin E2,PTGES,PTGS1,PTGS2,reactive oxygen species,RELA,resveratrol,STAT3,TGFB1,TNF,TP53,Vegf	42
Cellular Development, Cellular Growth and Proliferation, Hematological System Development and Function, Lymphoid Tissue Structure and Development	Proliferation of lymphocytes	1.04e-35	ABL1,Akt,AKT1,BCL2L11,beta-estradiol,CASP3,Ccl2,CDH1,CDK2,CEBPA,celecoxib,cisplatin,CYBB,cyclic AMP,ERK1/2,FABP4,FN1,FOXO3,FYN,GSK3B,IFNG,IL1B,IL2,IL6,Insulin,lipopolysaccharide,MDM2,nitric oxide,NOS2,P38 MAPK,PDE4D,progesterone,prostaglandin E2,PTEN,PTGS2,reactive oxygen species,RELA,resveratrol,SMAD4,SRC,STAT3,TERT,TGFB1,TNF,TP53	45
Cancer, Organismal Injury and Abnormalities, Reproductive System Disease	Breast cancer	1.25e-35	ABL1,Akt,AKT1,APP,AR,ATF3,BCL2L11,beta-estradiol,CASP3,CAV1,Ccl2,CDH1,CDK2,CEBPA,celecoxib,cisplatin,CYBB,DNMT3A,EDN1,EGF,EGFR,ERBB3,FABP4,FN1,FOXO3,FYN,GSK3B,IL1B,IL2,IL6,lipopolysaccharide,LMNA,MAPK1,MDM2,MMP2,NCL,NOS2,PCNA,PDE4D,PLAT,PLK1,PPP3R1,progesterone,prostaglandin E2,PTEN,PTGS1,PTGS2,RB1,RELA,resveratrol,SMAD4,SRC,STAT3,TERT,TGFB1,TNF,TP53,TP63,Vegf,XPA,YWHAQ	61
Cardiovascular Disease, Organismal Injury and Abnormalities	Occlusion of artery	1.44e-35	Akt,aldosterone,APP,AR,beta-estradiol,CAV1,Ccl2,celecoxib,EDN1,EGF,FABP4,FN1,FOXO3,GSK3B,IFNG,IL1B,IL6,lipopolysaccharide,MMP2,NCF1,NOS2,NR1H4,P38 MAPK,PCNA,PDE4D,PLAT,PTGES,PTGS1,PTGS2,reactive oxygen species,RELA,resveratrol,SMAD4,SRC,STAT3,TERT,TGFB1,TNF,TP53,Vegf	40
Cell Death and Survival	Apoptosis of lung cancer cell lines	1.96e-35	Akt,AKT1,BCL2L11,beta-estradiol,CASP3,CAV1,CEBPA,celecoxib,cisplatin,EGF,EGFR,ERBB3,FOXO3,GSK3B,IFNG,IL6,MDM2,NOS2,P38 MAPK,PDE4D,PLK1,prostaglandin E2,PTGS2,RB1,RELA,resveratrol,SRC,STAT3,TERT,TGFB1,TNF,TP53,TP63	33
Cardiovascular System Development and Function, Tissue Development	Development of endothelial tissue	2.19e-35	Akt,AKT1,aldosterone,APP,beta-estradiol,CAV1,Ccl2,CYBB,EDN1,EGF,ERK1/2,FABP4,FN1,FOXO3,GSK3B,IFNG,IL1B,IL6,lipopolysaccharide,MAPK1,MMP2,nitric oxide,PLAT,progesterone,prostaglandin E2,PTEN,PTGS2,reactive oxygen species,RELA,resveratrol,STAT3,TERT,TGFB1,TNF,TP53,Vegf	36
Lipid Metabolism, Molecular Transport, Small Molecule Biochemistry	Quantity of steroid	3.01e-35	aldosterone,APP,AR,arachidonic acid,ATF3,beta-estradiol,CAV1,Ccl2,CEBPA,cisplatin,CYBB,cyclic AMP,EDN1,EGF,EGFR,FABP4,FOXO3,FSH,GSK3B,hydrocortisone,IFNG,IL1B,IL2,IL6,Insulin,Lh,lipopolysaccharide,NOS2,NR1H4,PLAT,progesterone,prostaglandin E2,PTGS1,PTGS2,resveratrol,SMAD4,SRC,STAT3,TGFB1,TNF,TP53	41
Lipid Metabolism, Small Molecule Biochemistry	Synthesis of prostaglandin	3.38e-35	Akt,APP,arachidonic acid,beta-estradiol,CAV1,celecoxib,EDN1,EGF,EGFR,ERK1/2,FOXO3,FSH,hydrocortisone,IFNG,IL1B,IL2,IL6,Lh,lipopolysaccharide,MAPK1,NCF1,nitric oxide,NOS2,P38 MAPK,progesterone,prostaglandin E2,PTGES,PTGS1,PTGS2,RELA,resveratrol,STAT3,TGFB1,TNF,TP53,Vegf	36
Cellular Movement	Cell movement of breast cancer cell lines	3.39e-35	Akt,AKT1,aldosterone,arachidonic acid,ATF3,beta-estradiol,CAV1,Ccl2,CDH1,EGF,EGFR,ERBB3,FN1,FOXO3,hydrocortisone,IL1B,IL6,Insulin,MAPK1,MDM2,MMP2,nitric oxide,NOS2,P38 MAPK,progesterone,PTEN,RELA,resveratrol,SMAD4,SRC,STAT3,TGFB1,TNF,TP53,TP63	35
Drug Metabolism, Lipid Metabolism, Small Molecule Biochemistry	Synthesis of prostaglandin E2	4.02e-35	Akt,APP,arachidonic acid,beta-estradiol,CAV1,celecoxib,EDN1,EGF,EGFR,FSH,hydrocortisone,IFNG,IL1B,IL2,IL6,Lh,lipopolysaccharide,MAPK1,NCF1,NOS2,P38 MAPK,progesterone,prostaglandin E2,PTGES,PTGS1,PTGS2,RELA,resveratrol,STAT3,TGFB1,TNF,TP53	32
Cell Death and Survival	Cell death of central nervous system cells	5.25e-35	ABL1,Akt,AKT1,APP,AR,ATF3,BCL2L11,beta-estradiol,CASP3,CDK2,cisplatin,cyclic AMP,EDN1,ERK1/2,FOXO3,GSK3B,IFNG,IL1B,Insulin,lipopolysaccharide,MAPK1,NCF1,nitric oxide,NOS2,P38 MAPK,PLAT,PTEN,PTGES,PTGS2,RB1,reactive oxygen species,RELA,SRC,TGFB1,TNF,TP53,TP63	37
Cancer, Organismal Injury and Abnormalities	Metastasis of cells	5.96e-35	AKT1,ATF3,beta-estradiol,CASP3,CAV1,CDH1,celecoxib,CYBB,EGF,EGFR,FN1,FOXO3,FYN,IFNG,IL1B,IL2,IL6,MAPK1,MMP2,NOS2,P38 MAPK,PCNA,prostaglandin E2,PTEN,PTGS2,RELA,resveratrol,SRC,STAT3,TGFB1,TNF,TP53,TP63	33
Cell Death and Survival, Gastrointestinal Disease, Hepatic System Disease, Liver Necrosis/Cell Death, Organismal Injury and Abnormalities	Cell death of liver cells	6.29e-35	AKT1,AR,arachidonic acid,BCL2L11,beta-estradiol,CASP3,EGF,EGFR,ERK1/2,FOXO3,GSK3B,IFNG,IL1B,IL6,Insulin,lipopolysaccharide,NCF1,NCL,nitric oxide,NOS2,NR1H4,PLK1,prostaglandin E2,PTGS2,RB1,reactive oxygen species,RELA,resveratrol,STAT3,TGFB1,TNF,TP53	32
Infectious Diseases	Viral Infection	6.43e-35	ABL1,Akt,AKT1,APP,AR,arachidonic acid,BCL2L11,beta-estradiol,CASP3,CAV1,Ccl2,CDH1,CDK2,celecoxib,cisplatin,CYBB,DNMT3A,EGF,EGFR,ERBB3,ERK1/2,FN1,FOXO3,FYN,GSK3B,hydrocortisone,IFNG,IL1B,IL2,IL6,lipopolysaccharide,LMNA,MAPK1,MDM2,NCF1,NCL,nitric oxide,NOS2,P38 MAPK,PDE4D,PLAT,PLK1,PPP3R1,progesterone,prostaglandin E2,PTEN,PTGS1,PTGS2,RB1,reactive oxygen species,RELA,resveratrol,SLC10A1,STAT3,TERT,…	60
Cell Death and Survival, Organismal Injury and Abnormalities	Apoptosis of epithelial cell lines	8.02e-35	Akt,AKT1,APP,ATF3,BCL2L11,beta-estradiol,CASP3,CDH1,celecoxib,cisplatin,cyclic AMP,EGF,EGFR,ERK1/2,FOXO3,GSK3B,IFNG,Insulin,lipopolysaccharide,MAPK1,NOS2,PPP3R1,PTGS2,RB1,RELA,STAT3,TGFB1,TNF,TP53,TP63,YWHAQ	31
Digestive System Development and Function	Morphology of digestive system	8.3e-35	ABL1,AKT1,aldosterone,APP,ATF3,beta-estradiol,CASP3,CAV1,CDK2,CEBPA,CYBB,EDN1,EGF,EGFR,ERBB3,GSK3B,IFNG,IL2,IL6,Insulin,lipopolysaccharide,LMNA,NCF1,NOS2,NR1H4,PPP3R1,PTEN,PTGS1,PTGS2,RB1,RELA,resveratrol,SRC,STAT3,TGFB1,TNF,TP53,TP63,XPA	39
Lipid Metabolism, Small Molecule Biochemistry	Fatty acid metabolism	9.22e-35	Akt,APP,arachidonic acid,beta-estradiol,CAV1,Ccl2,celecoxib,cyclic AMP,EDN1,EGF,EGFR,ERK1/2,FABP4,FN1,FOXO3,FSH,FYN,hydrocortisone,IFNG,IL1B,IL2,IL6,Insulin,Lh,lipopolysaccharide,MAPK1,NCF1,nitric oxide,NOS2,NR1H4,P38 MAPK,progesterone,prostaglandin E2,PTGES,PTGS1,PTGS2,reactive oxygen species,RELA,resveratrol,SLC10A1,SRC,STAT3,TERT,TGFB1,TNF,TP53,Vegf	47
Cell Death and Survival	Necrosis of prostate cancer cell lines	1.5e-34	ABL1,Akt,AKT1,AR,arachidonic acid,BCL2L11,CASP3,CAV1,celecoxib,cisplatin,EDN1,EGF,EGFR,ERK1/2,FN1,FOXO3,GSK3B,IFNG,IL6,P38 MAPK,PTEN,PTGS2,RB1,reactive oxygen species,RELA,resveratrol,SRC,STAT3,TGFB1,TNF,TP53,TP63	32
Cellular Development, Cellular Growth and Proliferation	Cell proliferation of colorectal cancer cell lines	2.02e-34	Akt,AKT1,APP,beta-estradiol,CDH1,CDK2,celecoxib,cisplatin,EDN1,EGF,EGFR,ERK1/2,FN1,IFNG,IL1B,Insulin,lipopolysaccharide,MDM2,NCL,NOS2,PLK1,prostaglandin E2,PTEN,PTGES,PTGS2,RB1,reactive oxygen species,RELA,resveratrol,SMAD4,SRC,STAT3,TERT,TGFB1,TNF,TP53,Vegf	37
Digestive System Development and Function, Hepatic System Development and Function, Organ Development	Growth of liver	2.58e-34	Akt,AKT1,CAV1,CDK2,CEBPA,cyclic AMP,EDN1,EGF,EGFR,ERK1/2,GSK3B,IFNG,IL1B,IL6,Insulin,lipopolysaccharide,MAPK1,NCF1,NR1H4,prostaglandin E2,PTEN,PTGS2,RB1,RELA,resveratrol,STAT3,TGFB1,TNF,TP53,Vegf,XPA	31
Cancer, Organismal Injury and Abnormalities, Tumor Morphology	Invasion of tumor	2.58e-34	ABL1,AKT1,AR,CAV1,CDH1,celecoxib,cyclic AMP,EDN1,EGF,EGFR,ERK1/2,FN1,FOXO3,FSH,IL6,Lh,lipopolysaccharide,MAPK1,MDM2,MMP2,nitric oxide,P38 MAPK,PTEN,PTGS2,reactive oxygen species,resveratrol,SRC,STAT3,TERT,TGFB1,TP53,Vegf	32
Tissue Development	Formation of gland	2.78e-34	AKT1,aldosterone,AR,BCL2L11,beta-estradiol,CAV1,CDH1,EGF,EGFR,ERBB3,FN1,FYN,hydrocortisone,IFNG,IL1B,Lh,PLAT,progesterone,PTEN,PTGS2,SMAD4,SRC,STAT3,TERT,TGFB1,TNF,TP53,TP63,Vegf	29
Cellular Movement, Hematological System Development and Function, Immune Cell Trafficking, Inflammatory Response	Cellular infiltration by macrophages	2.85e-34	ABL1,aldosterone,APP,AR,arachidonic acid,beta-estradiol,CAV1,Ccl2,celecoxib,cisplatin,CYBB,EDN1,EGFR,IFNG,IL1B,lipopolysaccharide,nitric oxide,NR1H4,progesterone,PTEN,PTGES,PTGS2,resveratrol,SMAD4,STAT3,TGFB1,TNF,TP53,Vegf	29
Organismal Development	Morphology of head	3.38e-34	ABL1,AKT1,aldosterone,APP,arachidonic acid,BCL2L11,beta-estradiol,CASP3,CAV1,Ccl2,CDH1,CDK2,cisplatin,DNMT3A,EDN1,EGF,EGFR,ERBB3,FOXO3,FYN,GSK3B,IL1B,IL2,IL6,LMNA,MDM2,MMP2,NOS2,PLAT,PTEN,PTGS1,PTGS2,RB1,resveratrol,SMAD4,SRC,STAT3,TGFB1,TNF,TP53,TP63,XPA	42
Lipid Metabolism, Molecular Transport, Small Molecule Biochemistry	Concentration of lipid	3.5e-34	AKT1,aldosterone,APP,AR,arachidonic acid,ATF3,beta-estradiol,CAV1,Ccl2,CEBPA,celecoxib,cisplatin,CYBB,cyclic AMP,EDN1,EGF,EGFR,ERK1/2,FABP4,FOXO3,FSH,GSK3B,hydrocortisone,IFNG,IL1B,IL2,IL6,Insulin,Lh,lipopolysaccharide,LMNA,MAPK1,NOS2,NR1H4,P38 MAPK,PLAT,progesterone,prostaglandin E2,PTEN,PTGES,PTGS1,PTGS2,resveratrol,SMAD4,SRC,STAT3,TGFB1,TNF,TP53,XPA	50
Endocrine System Disorders, Gastrointestinal Disease, Metabolic Disease, Organismal Injury and Abnormalities	Diabetes mellitus	3.77e-34	AKT1,aldosterone,AR,arachidonic acid,ATF3,BCL2L11,beta-estradiol,CASP3,CAV1,Ccl2,CDK2,CYBB,EDN1,EGFR,ERBB3,ERK1/2,FABP4,FN1,FYN,GSK3B,hydrocortisone,IFNG,IL1B,IL2,IL6,Insulin,Lh,lipopolysaccharide,LMNA,MMP2,NCF1,nitric oxide,NOS2,NR1H4,PDE4D,PPP3R1,progesterone,PTEN,PTGS1,PTGS2,reactive oxygen species,RELA,resveratrol,SRC,STAT3,TGFB1,TNF,TP53,TP63,TRPV1,Vegf	51
Cardiovascular System Development and Function, Cellular Development, Cellular Function and Maintenance, Cellular Growth and Proliferation, Organismal Development, Tissue Development	Endothelial cell development	4.75e-34	Akt,AKT1,aldosterone,APP,beta-estradiol,CAV1,Ccl2,CYBB,EDN1,EGF,ERK1/2,FABP4,FN1,FOXO3,GSK3B,IFNG,IL1B,IL6,lipopolysaccharide,MAPK1,MMP2,nitric oxide,progesterone,prostaglandin E2,PTEN,PTGS2,reactive oxygen species,RELA,resveratrol,STAT3,TERT,TGFB1,TNF,TP53,Vegf	35
Organismal Development, Organismal Injury and Abnormalities	Abnormal morphology of abdomen	4.9e-34	ABL1,AKT1,AR,ATF3,BCL2L11,beta-estradiol,CASP3,CAV1,CDK2,CEBPA,cisplatin,CYBB,EDN1,EGF,EGFR,ERBB3,FOXO3,FYN,GSK3B,IFNG,IL2,IL6,lipopolysaccharide,LMNA,MAPK1,NCF1,NOS2,NR1H4,PTEN,PTGS1,PTGS2,RB1,RELA,SRC,TGFB1,TNF,TP53,TP63,TRPV1,XPA	40
Embryonic Development, Organ Development, Organismal Development, Reproductive System Development and Function, Tissue Development	Formation of mammary gland	5.53e-34	AKT1,aldosterone,AR,BCL2L11,beta-estradiol,CAV1,CDH1,EGF,EGFR,ERBB3,FN1,FYN,hydrocortisone,IFNG,Lh,progesterone,PTEN,PTGS2,SMAD4,SRC,STAT3,TERT,TGFB1,TNF,TP53,TP63,Vegf	27
Cell-To-Cell Signaling and Interaction, Cellular Assembly and Organization	Cell-cell contact	5.98e-34	ABL1,Akt,AKT1,APP,AR,arachidonic acid,beta-estradiol,CASP3,CAV1,Ccl2,CDH1,cisplatin,EDN1,EGF,EGFR,ERK1/2,FN1,FYN,GSK3B,IFNG,IL1B,IL2,IL6,Insulin,lipopolysaccharide,MAPK1,MMP2,NINJ2,NOS2,NR1H4,PDE4D,progesterone,prostaglandin E2,PTEN,PTGS2,reactive oxygen species,SMAD4,SRC,TGFB1,TNF,TP63,TRPV1,Vegf	43
Cellular Development, Cellular Growth and Proliferation, Hematological System Development and Function, Lymphoid Tissue Structure and Development	Cell proliferation of T lymphocytes	6.75e-34	ABL1,Akt,AKT1,CASP3,Ccl2,CDH1,CDK2,CEBPA,celecoxib,cisplatin,cyclic AMP,FABP4,FN1,FOXO3,FYN,GSK3B,IFNG,IL1B,IL2,IL6,Insulin,lipopolysaccharide,nitric oxide,NOS2,P38 MAPK,PDE4D,progesterone,prostaglandin E2,PTEN,PTGS2,reactive oxygen species,RELA,resveratrol,SMAD4,SRC,STAT3,TERT,TGFB1,TNF,TP53	40
Cancer, Hematological Disease, Immunological Disease, Organismal Injury and Abnormalities	Lymphoma	6.82e-34	ABL1,Akt,AKT1,APP,ATF3,BCL2L11,BCL2L13,CASP3,CAV1,CDH1,CDK2,CEBPA,cisplatin,DNMT3A,EGF,EGFR,ERBB3,ERK1/2,FABP4,FN1,FOXO3,FYN,GSK3B,hydrocortisone,IFNG,IL1B,IL2,IL6,lipopolysaccharide,MAPK1,MDM2,MMP2,nitric oxide,NOS2,PCNA,PDE4D,PLK1,PPP3R1,PTEN,PTGS2,RB1,RELA,RNF123,SRC,STAT3,TERT,TGFB1,TNF,TP53,TP63,Vegf	51
Molecular Transport	Transport of molecule	6.82e-34	Akt,AKT1,aldosterone,APP,arachidonic acid,ATF3,BCL2L11,beta-estradiol,CASP3,CAV1,CDH1,CDK2,celecoxib,cisplatin,cyclic AMP,EDN1,EGF,EGFR,ERBB3,ERK1/2,FABP4,FN1,FOXO3,FSH,FYN,GSK3B,hydrocortisone,IFNG,IL1B,IL2,IL6,Insulin,Lh,lipopolysaccharide,LMNA,MAPK1,nitric oxide,NOS2,NR1H4,P38 MAPK,PPP3R1,progesterone,prostaglandin E2,PTEN,PTGES,PTGS1,PTGS2,reactive oxygen species,resveratrol,SLC10A1,SMAD4,SRC…	58
Cancer, Organismal Injury and Abnormalities	Benign Tumors	8.21e-34	ABL1,AKT1,APP,AR,BCL2L11,beta-estradiol,CAV1,CDH1,CDK2,CEBPA,celecoxib,EDN1,EGF,EGFR,ERBB3,ERK1/2,FABP4,FN1,FOXO3,FSH,GSK3B,IFNG,Lh,MAPK1,MDM2,MMP2,NR1H4,PCNA,progesterone,PTEN,PTGES,PTGS1,PTGS2,RB1,RELA,SMAD4,SRC,STAT3,TERT,TGFB1,TP53,TP63,TRPV1,Vegf,XPA	45
Embryonic Development, Organismal Development	Development of head	1.08e-33	ABL1,AKT1,aldosterone,APP,arachidonic acid,BCL2L11,beta-estradiol,CASP3,Ccl2,CDK2,CEBPA,DNMT3A,EDN1,EGF,EGFR,ERK1/2,FN1,FOXO3,FYN,GSK3B,IFNG,IL6,lipopolysaccharide,MAPK1,MDM2,MMP2,NOS2,NOTCH2NLA/NOTCH2NLB,prostaglandin E2,PTEN,PTGS2,RB1,SMAD4,SRC,STAT3,TERT,TGFB1,TNF,TP53,TP63,TRPV1,Vegf,XPA	43
Cellular Function and Maintenance	Homeostasis of mononuclear leukocytes	1.24e-33	ABL1,Akt,AKT1,aldosterone,BCL2L11,beta-estradiol,CASP3,Ccl2,CDK2,CEBPA,cyclic AMP,DNMT3A,ERK1/2,FOXO3,FYN,IFNG,IL1B,IL2,IL6,KLK11,lipopolysaccharide,MAPK1,nitric oxide,NOS2,P38 MAPK,progesterone,prostaglandin E2,PTEN,PTGS1,PTGS2,RB1,RELA,STAT3,TGFB1,TNF,TP53,TP63,TRPV1	38
Cancer, Organismal Injury and Abnormalities	Neoplasia of tumor cell lines	1.67e-33	AKT1,ATF3,beta-estradiol,CASP3,CAV1,CDH1,CDK2,celecoxib,CYBB,EGF,EGFR,FN1,FOXO3,FYN,IFNG,IL1B,IL6,MMP2,NOS2,P38 MAPK,PLK1,prostaglandin E2,PTEN,PTGES,PTGS2,RELA,resveratrol,SRC,STAT3,TERT,TGFB1,TNF,TP53,TP63	34
Organismal Injury and Abnormalities, Tissue Morphology	Size of lesion	2.38e-33	Akt,AKT1,APP,beta-estradiol,CAV1,Ccl2,CDH1,CEBPA,celecoxib,cisplatin,DNMT3A,EGFR,FABP4,FOXO3,GSK3B,IFNG,IL1B,IL2,IL6,Insulin,lipopolysaccharide,MAPK1,MMP2,NOS2,NR1H4,P38 MAPK,PLAT,progesterone,prostaglandin E2,PTEN,PTGES,PTGS2,SRC,STAT3,TERT,TP53,TRPV1,Vegf	38
Cellular Development, Cellular Growth and Proliferation, Hematological System Development and Function, Hematopoiesis, Lymphoid Tissue Structure and Development, Tissue Development	Leukopoiesis	2.6e-33	ABL1,Akt,AKT1,aldosterone,APP,BCL2L11,beta-estradiol,CAV1,CDK2,CEBPA,CYBB,cyclic AMP,DNMT3A,ERK1/2,FN1,FOXO3,FYN,GSK3B,IFNG,IL1B,IL2,IL6,KLK11,lipopolysaccharide,MAPK1,MDM2,nitric oxide,NOS2,P38 MAPK,progesterone,prostaglandin E2,PTEN,PTGS1,PTGS2,RB1,reactive oxygen species,RELA,STAT3,TGFB1,TNF,TP53,TP63,TRPV1,Vegf	44
Cellular Movement	Invasion of breast cancer cell lines	4.05e-33	ABL1,Akt,AKT1,APP,beta-estradiol,CASP3,CAV1,CDH1,EDN1,EGF,EGFR,ERBB3,FN1,GSK3B,IL1B,Insulin,MAPK1,MDM2,MMP2,P38 MAPK,progesterone,prostaglandin E2,PTGS2,RB1,RELA,resveratrol,SMAD4,SRC,STAT3,TGFB1,TNF,TP53,TP63	33
Cancer	Cell transformation	4.66e-33	ABL1,Akt,AKT1,ATF3,beta-estradiol,CAV1,CDH1,CDK2,CEBPA,DNMT3A,EGF,EGFR,ERBB3,ERK1/2,FOXO3,FYN,IL2,IL6,Insulin,MAPK1,MDM2,MMP2,P38 MAPK,progesterone,PTEN,PTGS2,RB1,reactive oxygen species,RELA,resveratrol,SRC,STAT3,TERT,TGFB1,TNF,TP53,TP63	37
DNA Replication, Recombination, and Repair	DNA damage	4.68e-33	Akt,APP,AR,beta-estradiol,CASP3,CDH1,CDK2,cisplatin,DNMT3A,EGF,EGFR,ERK1/2,FN1,IFNG,IL1B,IL2,LMNA,MDM2,nitric oxide,NOS2,P38 MAPK,PCNA,PLK1,PTEN,PTGS2,RB1,reactive oxygen species,resveratrol,STAT3,TERT,TGFB1,TNF,TP53,Vegf	34
Cancer, Organismal Injury and Abnormalities, Reproductive System Disease	Breast or ovarian cancer	4.99e-33	ABL1,Akt,AKT1,APP,AR,ATF3,BCL2L11,beta-estradiol,CASP3,CAV1,Ccl2,CDH1,CDK2,CEBPA,celecoxib,cisplatin,CYBB,DNMT3A,EDN1,EGF,EGFR,ERBB3,FABP4,FN1,FOXO3,FYN,GSK3B,IFNG,IL1B,IL2,IL6,KLK11,lipopolysaccharide,LMNA,MAPK1,MDM2,MMP2,NCL,NOS2,PCNA,PDE4D,PLAT,PLK1,PPP3R1,progesterone,prostaglandin E2,PTEN,PTGES,PTGS1,PTGS2,RB1,RELA,resveratrol,RNF123,SMAD4,SRC,STAT3,TERT,TGFB1,TNF,TP53,TP63,Vegf,XPA,YWHAQ	65
Cancer, Organismal Injury and Abnormalities	Development of benign tumor	5.23e-33	ABL1,AKT1,APP,AR,beta-estradiol,CAV1,CDH1,CDK2,CEBPA,celecoxib,EGF,EGFR,ERBB3,FABP4,FN1,FOXO3,FSH,GSK3B,IFNG,Lh,MAPK1,MDM2,NR1H4,PTEN,PTGES,PTGS1,PTGS2,RB1,SMAD4,SRC,STAT3,TERT,TGFB1,TP53,TP63,TRPV1,Vegf,XPA	38
Cell-To-Cell Signaling and Interaction, Hematological System Development and Function, Immune Cell Trafficking, Inflammatory Response	Activation of macrophages	5.49e-33	Akt,APP,arachidonic acid,ATF3,beta-estradiol,Ccl2,CEBPA,CYBB,EDN1,EGFR,ERK1/2,FN1,IFNG,IL1B,IL2,IL6,Insulin,lipopolysaccharide,nitric oxide,NOS2,P38 MAPK,PLAT,progesterone,PTGES,PTGS1,PTGS2,reactive oxygen species,resveratrol,STAT3,TGFB1,TNF,TP53,TRPV1,Vegf	34
Cell-To-Cell Signaling and Interaction, Hematological System Development and Function, Immune Cell Trafficking, Inflammatory Response	Activation of antigen presenting cells	5.97e-33	Akt,APP,arachidonic acid,ATF3,beta-estradiol,Ccl2,CEBPA,CYBB,EDN1,EGFR,ERK1/2,FN1,IFNG,IL1B,IL2,IL6,Insulin,lipopolysaccharide,nitric oxide,NOS2,P38 MAPK,PLAT,progesterone,prostaglandin E2,PTGES,PTGS1,PTGS2,reactive oxygen species,resveratrol,SRC,STAT3,TGFB1,TNF,TP53,TRPV1,Vegf	36
Cell Signaling, Small Molecule Biochemistry	Synthesis of nitric oxide	6.5e-33	ABL1,Akt,AKT1,aldosterone,APP,AR,arachidonic acid,beta-estradiol,CAV1,celecoxib,cisplatin,CYBB,cyclic AMP,EDN1,ERK1/2,FN1,FSH,GSK3B,IFNG,IL1B,IL6,Insulin,lipopolysaccharide,MAPK1,NCF1,NOS2,P38 MAPK,progesterone,prostaglandin E2,PTGS2,RB1,reactive oxygen species,RELA,resveratrol,SRC,TGFB1,TNF,TP53,TRPV1,Vegf	40
Digestive System Development and Function, Gastrointestinal Disease	Abnormal morphology of digestive system	7.82e-33	ABL1,AKT1,ATF3,beta-estradiol,CAV1,CDK2,CEBPA,CYBB,EDN1,EGF,EGFR,ERBB3,GSK3B,IFNG,IL2,IL6,lipopolysaccharide,LMNA,NCF1,NOS2,NR1H4,PTEN,PTGS1,PTGS2,RB1,RELA,SRC,STAT3,TGFB1,TNF,TP53,TP63,XPA	33
Cell-mediated Immune Response, Cellular Function and Maintenance, Hematological System Development and Function	T cell homeostasis	8.25e-33	ABL1,Akt,AKT1,aldosterone,BCL2L11,beta-estradiol,CASP3,CDK2,CEBPA,cyclic AMP,DNMT3A,ERK1/2,FOXO3,FYN,IFNG,IL1B,IL2,IL6,KLK11,lipopolysaccharide,MAPK1,nitric oxide,NOS2,P38 MAPK,progesterone,prostaglandin E2,PTEN,PTGS1,PTGS2,RB1,RELA,STAT3,TGFB1,TNF,TP53,TP63,TRPV1	37
Cellular Movement, Hematological System Development and Function, Immune Cell Trafficking	Cell movement of granulocytes	9.74e-33	Akt,APP,arachidonic acid,beta-estradiol,Ccl2,celecoxib,cisplatin,CYBB,EDN1,EGFR,ERK1/2,FABP4,FN1,hydrocortisone,IFNG,IL1B,IL2,IL6,lipopolysaccharide,NCF1,nitric oxide,NOS2,NR1H4,P38 MAPK,PLAT,progesterone,prostaglandin E2,PTEN,PTGS2,reactive oxygen species,RELA,resveratrol,STAT3,TGFB1,TNF,TP53,Vegf	37
Cell-To-Cell Signaling and Interaction, Cellular Growth and Proliferation	Stimulation of cells	1.1e-32	AKT1,APP,arachidonic acid,BCL2L11,beta-estradiol,CAV1,cyclic AMP,EDN1,EGF,ERK1/2,FN1,FSH,FYN,IFNG,IL1B,IL2,IL6,Insulin,Lh,lipopolysaccharide,MAPK1,MMP2,nitric oxide,NOS2,P38 MAPK,progesterone,prostaglandin E2,PTEN,PTGES,PTGS2,reactive oxygen species,SRC,TGFB1,TNF,TRPV1,Vegf	36
Cellular Development, Cellular Growth and Proliferation, Digestive System Development and Function, Hepatic System Development and Function, Liver Proliferation, Organ Development	Proliferation of liver cells	1.13e-32	Akt,AKT1,CAV1,CDK2,CEBPA,cyclic AMP,EDN1,EGF,EGFR,ERK1/2,GSK3B,IFNG,IL1B,IL6,Insulin,lipopolysaccharide,MAPK1,NCF1,NR1H4,prostaglandin E2,PTEN,PTGS2,RB1,RELA,resveratrol,TGFB1,TNF,TP53,Vegf,XPA	30
Cancer, Hematological Disease, Immunological Disease, Organismal Injury and Abnormalities	Non-Hodgkin lymphoma	1.33e-32	ABL1,Akt,AKT1,APP,ATF3,BCL2L11,BCL2L13,CASP3,CAV1,CDH1,CDK2,CEBPA,cisplatin,DNMT3A,EGF,EGFR,ERBB3,ERK1/2,FN1,FOXO3,FYN,GSK3B,hydrocortisone,IFNG,IL1B,IL2,IL6,MAPK1,MDM2,MMP2,NOS2,PCNA,PDE4D,PPP3R1,PTEN,PTGS2,RB1,RELA,RNF123,SRC,STAT3,TERT,TGFB1,TNF,TP53,TP63,Vegf	47
Cancer, Organismal Injury and Abnormalities	Advanced extracranial solid tumor	1.43e-32	ABL1,Akt,AKT1,AR,arachidonic acid,ATF3,BCL2L11,beta-estradiol,CAV1,CDH1,celecoxib,cisplatin,EDN1,EGFR,ERBB3,FN1,FYN,IL1B,IL2,IL6,KLK11,lipopolysaccharide,MAPK1,MDM2,MMP2,PLAT,PLK1,PPP3R1,progesterone,prostaglandin E2,PTEN,PTGS1,PTGS2,RELA,resveratrol,SMAD4,SRC,STAT3,TGFB1,TNF,TP53,TP63,Vegf	43
Cardiovascular Disease, Organismal Injury and Abnormalities	Abnormality of heart ventricle	1.83e-32	ABL1,Akt,AKT1,aldosterone,beta-estradiol,CASP3,CAV1,Ccl2,CDK2,CYBB,EDN1,EGFR,ERBB3,ERK1/2,GSK3B,hydrocortisone,IFNG,IL1B,IL6,lipopolysaccharide,LMNA,MMP2,NCF1,nitric oxide,NOS2,PDE4D,PLAT,PTGES,PTGS1,PTGS2,reactive oxygen species,resveratrol,TNF,TP53,Vegf	35
Metabolic Disease, Organismal Injury and Abnormalities	Glucose metabolism disorder	1.94e-32	Akt,AKT1,aldosterone,AR,arachidonic acid,ATF3,BCL2L11,beta-estradiol,CASP3,CAV1,Ccl2,CDK2,CEBPA,CYBB,EDN1,EGFR,ERBB3,ERK1/2,FABP4,FN1,FOXO3,FYN,GSK3B,hydrocortisone,IFNG,IL1B,IL2,IL6,Insulin,Lh,lipopolysaccharide,LMNA,MMP2,NCF1,nitric oxide,NOS2,NR1H4,P38 MAPK,PDE4D,PPP3R1,progesterone,PTEN,PTGS1,PTGS2,reactive oxygen species,RELA,resveratrol,SRC,STAT3,TGFB1,TNF,TP53,TP63,TRPV1,Vegf	55
Cancer, Organismal Injury and Abnormalities	Metastasis of tumor cell lines	1.99e-32	AKT1,ATF3,beta-estradiol,CASP3,CAV1,CDH1,celecoxib,CYBB,EGF,EGFR,FN1,FOXO3,FYN,IFNG,IL1B,IL6,MMP2,NOS2,P38 MAPK,prostaglandin E2,PTEN,PTGS2,RELA,resveratrol,SRC,STAT3,TGFB1,TNF,TP53,TP63	30
Organismal Development, Reproductive System Development and Function	Development of reproductive system	2e-32	ABL1,AKT1,aldosterone,AR,arachidonic acid,BCL2L11,beta-estradiol,CAV1,CDH1,CDK2,CEBPA,DNMT3A,EGF,EGFR,ERBB3,FN1,FOXO3,FSH,FYN,hydrocortisone,IFNG,Insulin,Lh,MAPK1,MMP2,NOS2,PCNA,progesterone,PTEN,PTGS2,SMAD4,SRC,STAT3,TERT,TGFB1,TNF,TP53,TP63,Vegf,XPA	40
Cell Death and Survival	Apoptosis of hepatoma cell lines	2.43e-32	Akt,AKT1,arachidonic acid,BCL2L11,CASP3,celecoxib,cisplatin,EGF,EGFR,ERK1/2,FOXO3,GSK3B,IFNG,IL2,IL6,Insulin,PLK1,PTEN,PTGS2,reactive oxygen species,RELA,resveratrol,SMAD4,SRC,STAT3,TGFB1,TNF,TP53,TP63	29
Cell Death and Survival, Liver Necrosis/Cell Death	Apoptosis of liver	3.2e-32	APP,arachidonic acid,BCL2L11,beta-estradiol,CASP3,EGF,EGFR,ERK1/2,GSK3B,IFNG,IL1B,IL6,Insulin,lipopolysaccharide,NCF1,NCL,nitric oxide,NOS2,NR1H4,PTGS2,RB1,reactive oxygen species,RELA,resveratrol,STAT3,TGFB1,TNF,TP53	28
Carbohydrate Metabolism	Uptake of carbohydrate	3.68e-32	Akt,AKT1,aldosterone,APP,arachidonic acid,beta-estradiol,CAV1,Ccl2,CEBPA,cisplatin,cyclic AMP,EDN1,EGFR,ERBB3,ERK1/2,FSH,hydrocortisone,IFNG,IL1B,IL6,Insulin,lipopolysaccharide,MAPK1,nitric oxide,NR1H4,P38 MAPK,PLAT,prostaglandin E2,PTEN,PTGS2,RELA,resveratrol,SLC10A1,SRC,TNF,TP53,Vegf	37
Free Radical Scavenging, Small Molecule Biochemistry	Metabolism of hydrogen peroxide	4.09e-32	aldosterone,APP,arachidonic acid,beta-estradiol,CAV1,cisplatin,CYBB,EDN1,EGF,FYN,IFNG,IL1B,IL6,Insulin,lipopolysaccharide,MAPK1,NCF1,nitric oxide,progesterone,PTEN,PTGS1,PTGS2,resveratrol,STAT3,TGFB1,TNF	26
Gene Expression	Transactivation of RNA	4.65e-32	Akt,AKT1,aldosterone,APP,AR,beta-estradiol,CAV1,CDK2,CEBPA,EGF,ERK1/2,FABP4,FOXO3,GSK3B,hydrocortisone,IFNG,IL1B,IL6,Insulin,lipopolysaccharide,MAPK1,MDM2,NR1H4,P38 MAPK,progesterone,prostaglandin E2,PTGS2,RELA,resveratrol,SMAD4,SRC,STAT3,TERT,TGFB1,TNF,TP53,TP63	37
Cell Death and Survival	Cell death of brain	5.11e-32	ABL1,Akt,AKT1,APP,AR,ATF3,BCL2L11,beta-estradiol,CASP3,CDK2,cisplatin,cyclic AMP,EGF,ERK1/2,FOXO3,GSK3B,IL1B,Insulin,lipopolysaccharide,NCF1,nitric oxide,NOS2,P38 MAPK,PLAT,PTEN,PTGES,PTGS2,RB1,reactive oxygen species,RELA,SRC,TGFB1,TNF,TP53,TP63	35
Organismal Development	Development of genitourinary system	7.83e-32	ABL1,AKT1,aldosterone,AR,arachidonic acid,BCL2L11,beta-estradiol,CAV1,CDH1,CDK2,CEBPA,cisplatin,DNMT3A,EGF,EGFR,ERBB3,FN1,FOXO3,FSH,FYN,hydrocortisone,IFNG,Insulin,Lh,lipopolysaccharide,MAPK1,MMP2,NOS2,NR1H4,PCNA,progesterone,PTEN,PTGS2,resveratrol,SMAD4,SRC,STAT3,TERT,TGFB1,TNF,TP53,TP63,Vegf,XPA	44
Inflammatory Disease	Chronic inflammatory disorder	8.52e-32	Akt,AKT1,APP,BCL2L11,CASP3,Ccl2,CDH1,CDK2,celecoxib,CYBB,EDN1,EGF,EGFR,FABP4,FN1,FOXO3,hydrocortisone,IFNG,IL1B,IL2,IL6,Lh,lipopolysaccharide,MDM2,MMP2,NCF1,nitric oxide,NOS2,NR1H4,P38 MAPK,PDE4D,PPP3R1,prostaglandin E2,PTGES,PTGS1,PTGS2,RB1,RELA,resveratrol,SLC10A1,SMAD4,SRC,STAT3,TERT,TGFB1,TNF,TP53,Vegf	48
Cancer, Organismal Injury and Abnormalities	Multiple cancers	9.27e-32	ABL1,Akt,AKT1,APP,AR,ATF3,BCL2L11,beta-estradiol,CASP3,CAV1,Ccl2,CDH1,CDK2,CEBPA,celecoxib,cisplatin,CYBB,DNMT3A,EDN1,EGF,EGFR,ERBB3,ERK1/2,FABP4,FN1,FOXO3,FYN,GSK3B,IFNG,IL1B,IL2,IL6,KLK11,lipopolysaccharide,LMNA,MAPK1,MDM2,MMP2,NCL,NOS2,PCNA,PDE4D,PLAT,PLK1,PPP3R1,progesterone,prostaglandin E2,PTEN,PTGES,PTGS1,PTGS2,RB1,RELA,resveratrol,RNF123,SMAD4,SRC,STAT3,TERT,TGFB1,TNF,TP53,TP63,Vegf,XPA,Y…	66
Cell-To-Cell Signaling and Interaction, Hematological System Development and Function, Immune Cell Trafficking, Inflammatory Response	Activation of phagocytes	1.07e-31	Akt,APP,arachidonic acid,ATF3,beta-estradiol,Ccl2,CEBPA,CYBB,cyclic AMP,EDN1,EGFR,ERK1/2,FN1,IFNG,IL1B,IL2,IL6,Insulin,lipopolysaccharide,nitric oxide,NOS2,P38 MAPK,PLAT,progesterone,prostaglandin E2,PTGES,PTGS1,PTGS2,reactive oxygen species,resveratrol,SRC,STAT3,TGFB1,TNF,TP53,TRPV1,Vegf	37
Cellular Development, Cellular Growth and Proliferation	Colony formation of tumor cell lines	1.09e-31	AKT1,AR,ATF3,BCL2L11,beta-estradiol,CAV1,cisplatin,EDN1,EGF,EGFR,ERBB3,FOXO3,IFNG,IL6,LMNA,MDM2,PLK1,prostaglandin E2,PTEN,PTGES,PTGS2,RB1,RELA,resveratrol,SRC,STAT3,TERT,TGFB1,TP53,TP63	30
Cancer, Organismal Injury and Abnormalities	Benign solid tumor	1.18e-31	ABL1,AKT1,APP,AR,BCL2L11,beta-estradiol,CAV1,CDH1,CDK2,CEBPA,celecoxib,EGF,EGFR,ERBB3,ERK1/2,FABP4,FN1,FOXO3,FSH,GSK3B,IFNG,Lh,MAPK1,MDM2,MMP2,NR1H4,PCNA,PTEN,PTGES,PTGS1,PTGS2,RB1,RELA,SMAD4,SRC,STAT3,TERT,TGFB1,TP53,TP63,TRPV1,Vegf,XPA	43
Cell-mediated Immune Response, Cellular Development, Cellular Function and Maintenance, Cellular Growth and Proliferation, Embryonic Development, Hematological System Development and Function, Hematopoiesis, Lymphoid Tissue Structure and Development, Organ Development, Organismal Development, Tissue Development	T cell development	1.33e-31	ABL1,Akt,AKT1,aldosterone,BCL2L11,beta-estradiol,CDK2,CEBPA,cyclic AMP,DNMT3A,ERK1/2,FOXO3,FYN,IFNG,IL1B,IL2,IL6,KLK11,lipopolysaccharide,MAPK1,nitric oxide,NOS2,P38 MAPK,progesterone,prostaglandin E2,PTEN,PTGS1,PTGS2,RB1,RELA,STAT3,TGFB1,TNF,TP53,TP63,TRPV1	36
Cell Death and Survival, Neurological Disease, Organismal Injury and Abnormalities	Cell death of brain cells	1.35e-31	ABL1,Akt,AKT1,APP,AR,ATF3,BCL2L11,beta-estradiol,CASP3,CDK2,cisplatin,cyclic AMP,ERK1/2,FOXO3,GSK3B,IL1B,Insulin,lipopolysaccharide,NCF1,nitric oxide,NOS2,P38 MAPK,PLAT,PTEN,PTGES,PTGS2,RB1,reactive oxygen species,RELA,SRC,TGFB1,TNF,TP53,TP63	34
Cell Death and Survival	Apoptosis of prostate cancer cell lines	1.36e-31	ABL1,Akt,AKT1,AR,BCL2L11,CASP3,CAV1,celecoxib,cisplatin,EDN1,EGF,EGFR,ERK1/2,FN1,FOXO3,IL6,P38 MAPK,PTEN,PTGS2,RB1,reactive oxygen species,RELA,resveratrol,SRC,STAT3,TGFB1,TNF,TP53,TP63	29
Organismal Survival	Organismal death	1.43e-31	ABL1,Akt,AKT1,aldosterone,APP,AR,ATF3,BCL2L11,beta-estradiol,CASP3,CAV1,Ccl2,CDH1,CDK2,CEBPA,celecoxib,cisplatin,CYBB,DNMT3A,EDN1,EGFR,ERBB3,FN1,FOXO3,FYN,GSK3B,hydrocortisone,IFNG,IL1B,IL2,IL6,Insulin,lipopolysaccharide,LMNA,MAPK1,MDM2,MMP2,NCF1,nitric oxide,NOS2,NR1H4,PCNA,PLAT,PPP3R1,progesterone,prostaglandin E2,PTEN,PTGES,PTGS1,PTGS2,RB1,RELA,SMAD4,SRC,STAT3,TERT,TGFB1,TNF,TP53,TP63,Vegf,XPA	62
Organismal Development	Growth of organism	2.08e-31	Akt,AKT1,aldosterone,APP,AR,beta-estradiol,CDK2,cisplatin,EDN1,EGF,EGFR,ERBB3,ERK1/2,FN1,FOXO3,GSK3B,IFNG,IL1B,IL2,IL6,Insulin,lipopolysaccharide,LMNA,MAPK1,NCF1,NCL,nitric oxide,NOS2,PLAT,progesterone,PTEN,PTGS2,RB1,resveratrol,SMAD4,SRC,STAT3,TGFB1,TNF,TP53,TP63,TRPV1,Vegf,XPA	44
Cell Death and Survival	Cell death of neuroglia	2.5e-31	AKT1,APP,beta-estradiol,CASP3,celecoxib,EDN1,GSK3B,IFNG,IL2,lipopolysaccharide,MAPK1,MMP2,nitric oxide,P38 MAPK,PLAT,prostaglandin E2,PTGS2,RB1,reactive oxygen species,RELA,STAT3,TGFB1,TNF,TP53	24
Free Radical Scavenging, Small Molecule Biochemistry	Biosynthesis of hydrogen peroxide	3.35e-31	aldosterone,APP,arachidonic acid,beta-estradiol,CAV1,cisplatin,CYBB,EDN1,EGF,FYN,IFNG,IL1B,IL6,Insulin,lipopolysaccharide,MAPK1,NCF1,nitric oxide,progesterone,PTEN,PTGS2,resveratrol,STAT3,TGFB1,TNF	25
Cell Death and Survival	Apoptosis of neurons	3.47e-31	ABL1,Akt,AKT1,APP,AR,ATF3,BCL2L11,beta-estradiol,CASP3,Ccl2,CDK2,cisplatin,cyclic AMP,ERBB3,ERK1/2,FN1,FOXO3,FYN,GSK3B,IL1B,Insulin,lipopolysaccharide,MAPK1,nitric oxide,NOS2,P38 MAPK,PLAT,PTGS2,RB1,reactive oxygen species,RELA,TERT,TGFB1,TNF,TP53,TP63	36
Cell-To-Cell Signaling and Interaction, Hematological System Development and Function	Activation of myeloid cells	3.63e-31	Akt,APP,arachidonic acid,ATF3,beta-estradiol,Ccl2,CEBPA,CYBB,cyclic AMP,EDN1,EGFR,ERK1/2,FN1,IFNG,IL1B,IL2,IL6,Insulin,lipopolysaccharide,nitric oxide,NOS2,P38 MAPK,PLAT,progesterone,prostaglandin E2,PTGES,PTGS1,PTGS2,reactive oxygen species,resveratrol,STAT3,TGFB1,TNF,TP53,TRPV1,Vegf	36
Cellular Movement	Chemotaxis	3.79e-31	Akt,AKT1,APP,CAV1,Ccl2,CYBB,cyclic AMP,EDN1,EGF,EGFR,ERBB3,ERK1/2,FN1,FYN,GSK3B,IFNG,IL1B,IL2,IL6,lipopolysaccharide,MAPK1,MMP2,P38 MAPK,PLAT,prostaglandin E2,PTEN,PTGES,PTGS2,reactive oxygen species,resveratrol,SMAD4,SRC,STAT3,TGFB1,TNF,TP53,TP63,Vegf	38
Cellular Development	Differentiation of progenitor cells	3.92e-31	Akt,arachidonic acid,beta-estradiol,CASP3,CAV1,CEBPA,EGF,EGFR,FN1,FYN,hydrocortisone,IFNG,IL1B,IL2,IL6,Insulin,lipopolysaccharide,LMNA,MAPK1,nitric oxide,NOS2,P38 MAPK,progesterone,prostaglandin E2,PTEN,PTGS2,RB1,resveratrol,SRC,STAT3,TGFB1,TNF,TP53,TP63,Vegf	35
Molecular Transport	Quantity of metal ion	3.99e-31	Akt,aldosterone,APP,arachidonic acid,beta-estradiol,CAV1,celecoxib,cisplatin,CYBB,cyclic AMP,EDN1,EGF,EGFR,FABP4,FN1,FOXO3,FSH,FYN,hydrocortisone,IFNG,IL1B,IL2,IL6,Insulin,lipopolysaccharide,LMNA,MAPK1,nitric oxide,NOS2,progesterone,prostaglandin E2,PTGS2,resveratrol,SRC,TGFB1,TNF,TP53,TRPV1	38
Cellular Development, Cellular Growth and Proliferation, Hematological System Development and Function, Hematopoiesis, Lymphoid Tissue Structure and Development, Tissue Development	Hematopoiesis of mononuclear leukocytes	5.12e-31	ABL1,Akt,AKT1,aldosterone,APP,BCL2L11,beta-estradiol,CDK2,CEBPA,cyclic AMP,DNMT3A,ERK1/2,FOXO3,FYN,IFNG,IL1B,IL2,IL6,KLK11,lipopolysaccharide,MAPK1,MDM2,nitric oxide,NOS2,P38 MAPK,progesterone,prostaglandin E2,PTEN,PTGS1,PTGS2,RB1,reactive oxygen species,RELA,STAT3,TGFB1,TNF,TP53,TP63,TRPV1	39
Molecular Transport	Quantity of metal	6.8e-31	Akt,aldosterone,APP,arachidonic acid,beta-estradiol,CAV1,celecoxib,cisplatin,CYBB,cyclic AMP,EDN1,EGF,EGFR,ERK1/2,FABP4,FN1,FOXO3,FSH,FYN,hydrocortisone,IFNG,IL1B,IL2,IL6,Insulin,lipopolysaccharide,LMNA,MAPK1,nitric oxide,NOS2,progesterone,prostaglandin E2,PTGS2,resveratrol,SMAD4,SRC,TGFB1,TNF,TP53,TRPV1	40
Cardiovascular System Development and Function, Cellular Development, Cellular Function and Maintenance, Cellular Growth and Proliferation, Organismal Development, Tissue Development	Proliferation of endothelial cells	7.14e-31	Akt,AKT1,aldosterone,APP,beta-estradiol,CAV1,Ccl2,CYBB,EDN1,EGF,ERK1/2,FABP4,FN1,FOXO3,GSK3B,IFNG,IL1B,IL6,lipopolysaccharide,MAPK1,nitric oxide,progesterone,prostaglandin E2,PTEN,PTGS2,reactive oxygen species,resveratrol,STAT3,TGFB1,TNF,TP53,Vegf	32
Cellular Development, Cellular Growth and Proliferation, Embryonic Development, Hematological System Development and Function, Hematopoiesis, Lymphoid Tissue Structure and Development, Organ Development, Organismal Development, Tissue Development	Lymphopoiesis	7.75e-31	ABL1,Akt,AKT1,aldosterone,BCL2L11,beta-estradiol,CDK2,CEBPA,cyclic AMP,DNMT3A,ERK1/2,FOXO3,FYN,IFNG,IL1B,IL2,IL6,KLK11,lipopolysaccharide,MAPK1,MDM2,nitric oxide,NOS2,P38 MAPK,progesterone,prostaglandin E2,PTEN,PTGS1,PTGS2,RB1,reactive oxygen species,RELA,STAT3,TGFB1,TNF,TP53,TP63,TRPV1	38
Cell Death and Survival, Gastrointestinal Disease, Hepatic System Disease, Liver Necrosis/Cell Death, Organismal Injury and Abnormalities	Apoptosis of liver cells	9.3e-31	arachidonic acid,BCL2L11,beta-estradiol,CASP3,EGF,EGFR,ERK1/2,GSK3B,IFNG,IL1B,IL6,Insulin,lipopolysaccharide,NCF1,NCL,nitric oxide,NOS2,NR1H4,PTGS2,RB1,reactive oxygen species,RELA,resveratrol,STAT3,TGFB1,TNF,TP53	27
Cancer, Cell Death and Survival, Organismal Injury and Abnormalities, Tumor Morphology	Cell death of cancer cells	1.23e-30	ABL1,Akt,AKT1,APP,AR,ATF3,BCL2L11,CASP3,CDH1,celecoxib,cisplatin,cyclic AMP,EGFR,ERK1/2,FSH,GSK3B,IFNG,IL2,IL6,Insulin,MAPK1,nitric oxide,P38 MAPK,PLK1,progesterone,prostaglandin E2,PTEN,PTGS2,RB1,reactive oxygen species,RELA,resveratrol,STAT3,TERT,TGFB1,TNF,TP53,Vegf	38
Cell Morphology, Cellular Development	Branching of cells	1.35e-30	ABL1,Akt,AKT1,APP,ATF3,beta-estradiol,CASP3,CAV1,CDH1,CDK2,cyclic AMP,EGF,ERK1/2,FN1,FYN,GSK3B,IFNG,IL1B,IL6,lipopolysaccharide,MAPK1,nitric oxide,PLAT,progesterone,PTEN,PTGS2,SMAD4,SRC,STAT3,TGFB1,TNF,TP53,Vegf	33
Free Radical Scavenging, Molecular Transport	Quantity of reactive oxygen species	1.56e-30	ABL1,AKT1,APP,AR,arachidonic acid,BCL2L11,beta-estradiol,cisplatin,CYBB,EDN1,EGF,EGFR,ERK1/2,FOXO3,hydrocortisone,IFNG,IL1B,Lh,lipopolysaccharide,NCF1,nitric oxide,NOS2,NR1H4,PTGES,PTGS2,resveratrol,TERT,TGFB1,TNF,TP53,TP63,Vegf	32
Cellular Development, Tissue Development	Differentiation of epithelial cells	1.59e-30	ABL1,Akt,AR,CASP3,CAV1,CDH1,CDK2,CEBPA,cyclic AMP,EDN1,EGF,EGFR,FN1,FYN,hydrocortisone,IFNG,IL6,Insulin,PLK1,PTGS1,PTGS2,reactive oxygen species,SMAD4,SRC,STAT3,TGFB1,TNF,TP53,TP63	29
Organismal Injury and Abnormalities	Organ Degeneration	1.65e-30	AKT1,aldosterone,APP,arachidonic acid,ATF3,beta-estradiol,CASP3,CAV1,Ccl2,celecoxib,cisplatin,CYBB,EGF,ERK1/2,FSH,GSK3B,IFNG,IL1B,IL6,lipopolysaccharide,MAPK1,nitric oxide,NR1H4,P38 MAPK,PLAT,PPP3R1,prostaglandin E2,PTGS1,PTGS2,RB1,reactive oxygen species,RELA,resveratrol,TGFB1,TNF,TP53,Vegf,XPA	38
Embryonic Development, Organismal Development	Development of abdomen	1.79e-30	ABL1,AKT1,AR,ATF3,BCL2L11,beta-estradiol,CAV1,CDH1,CEBPA,cisplatin,EGF,ERBB3,FOXO3,FSH,IFNG,IL1B,IL2,IL6,Insulin,Lh,lipopolysaccharide,MMP2,PCNA,PLAT,progesterone,PTEN,PTGS2,RB1,RELA,resveratrol,SMAD4,SRC,TGFB1,TNF,TP53,TP63,Vegf	37
Cancer, Organismal Injury and Abnormalities	Adenoma	2.28e-30	ABL1,AKT1,APP,AR,beta-estradiol,CAV1,CDH1,CDK2,CEBPA,celecoxib,EGF,EGFR,ERBB3,FABP4,FN1,FOXO3,FSH,GSK3B,IFNG,Lh,NR1H4,PTEN,PTGES,PTGS1,PTGS2,RB1,SRC,STAT3,TGFB1,TP53,TP63,TRPV1,Vegf,XPA	34
Cellular Movement, Hematological System Development and Function, Immune Cell Trafficking	Cell movement of mononuclear leukocytes	2.29e-30	Akt,AKT1,aldosterone,APP,AR,arachidonic acid,beta-estradiol,CAV1,Ccl2,celecoxib,cisplatin,cyclic AMP,EGFR,ERK1/2,FN1,FYN,IFNG,IL1B,IL2,IL6,lipopolysaccharide,MMP2,NOS2,P38 MAPK,progesterone,prostaglandin E2,PTEN,PTGES,PTGS2,reactive oxygen species,resveratrol,STAT3,TGFB1,TNF,TP53,TRPV1,Vegf	37
Cell-To-Cell Signaling and Interaction	Aggregation of cells	2.32e-30	AKT1,APP,arachidonic acid,beta-estradiol,CDH1,cyclic AMP,EGF,EGFR,FN1,FYN,GSK3B,IL1B,IL2,IL6,Insulin,lipopolysaccharide,MAPK1,nitric oxide,NOS2,PLAT,progesterone,prostaglandin E2,PTEN,PTGS1,PTGS2,reactive oxygen species,resveratrol,STAT3,TGFB1,TNF,TP53	31
Cellular Development, Cellular Growth and Proliferation	Proliferation of lung cancer cell lines	2.42e-30	Akt,AKT1,beta-estradiol,CASP3,CAV1,CDK2,CEBPA,celecoxib,cisplatin,cyclic AMP,EGF,EGFR,ERBB3,FOXO3,IFNG,IL1B,Insulin,lipopolysaccharide,MAPK1,MDM2,NOS2,P38 MAPK,PLK1,prostaglandin E2,PTEN,PTGS2,RB1,RELA,resveratrol,STAT3,TERT,TP53,TP63,Vegf	34
Organismal Injury and Abnormalities, Renal and Urological Disease	Renal lesion	3.35e-30	ABL1,Akt,AKT1,AR,arachidonic acid,ATF3,CAV1,CDH1,CDK2,CEBPA,cisplatin,DNMT3A,EDN1,EGF,EGFR,ERBB3,FABP4,FN1,FOXO3,IL1B,IL2,IL6,lipopolysaccharide,LMNA,MAPK1,MDM2,MMP2,NOS2,NR1H4,PCNA,PDE4D,PLAT,PTEN,PTGS1,PTGS2,RB1,RELA,resveratrol,SMAD4,STAT3,TERT,TGFB1,TNF,TP53,Vegf	45
Cell Death and Survival, Gastrointestinal Disease, Hepatic System Disease, Liver Necrosis/Cell Death, Organismal Injury and Abnormalities	Cell death of hepatocytes	1.98e-29	AR,arachidonic acid,BCL2L11,beta-estradiol,CASP3,EGF,EGFR,ERK1/2,GSK3B,IFNG,IL6,Insulin,lipopolysaccharide,NCF1,NCL,nitric oxide,NOS2,NR1H4,PTGS2,RB1,reactive oxygen species,RELA,resveratrol,STAT3,TGFB1,TNF,TP53	27
Cancer, Gastrointestinal Disease, Hepatic System Disease, Hepatocellular carcinoma, Liver Hyperplasia/Hyperproliferation, Organismal Injury and Abnormalities	Hepatocellular carcinoma	3.39e-26	ABL1,Akt,AKT1,aldosterone,AR,arachidonic acid,BCL2L11,beta-estradiol,CDH1,CDK2,celecoxib,cisplatin,EGFR,ERBB3,FN1,IL2,IL6,KLK11,MAPK1,MDM2,MMP2,NCL,NOS2,NR1H4,PDE4D,PLK1,PTEN,PTGS1,PTGS2,RB1,reactive oxygen species,RELA,SLC10A1,SMAD4,SRC,STAT3,TERT,TGFB1,TNF,TP53,Vegf	41
Inflammatory Disease, Inflammatory Response, Organismal Injury and Abnormalities, Renal Inflammation, Renal Nephritis, Renal and Urological Disease	Nephritis	4.28e-25	Akt,AR,BCL2L11,beta-estradiol,Ccl2,CDK2,celecoxib,EGFR,FOXO3,FYN,IFNG,IL2,IL6,lipopolysaccharide,MDM2,NOS2,P38 MAPK,PDE4D,PPP3R1,PTGS1,PTGS2,SMAD4,TGFB1,TNF,TP53,TP63,TRPV1	27
Cell Death and Survival, Organismal Injury and Abnormalities, Renal Necrosis/Cell Death, Renal and Urological Disease	Apoptosis of kidney cells	1.13e-24	aldosterone,ATF3,BCL2L11,CASP3,CDK2,cisplatin,CYBB,EDN1,EGF,EGFR,ERK1/2,IL1B,IL2,lipopolysaccharide,P38 MAPK,PTGS2,reactive oxygen species,TGFB1,TNF,TP53,Vegf	21
Cellular Development, Cellular Growth and Proliferation, Renal Proliferation, Renal and Urological System Development and Function	Cell proliferation of kidney cell lines	3.57e-24	Akt,AKT1,beta-estradiol,CEBPA,cisplatin,EGF,EGFR,ERK1/2,FOXO3,IL6,LMNA,NCL,PLK1,PTEN,PTGES,PTGS2,reactive oxygen species,STAT3,TERT,TGFB1,TNF,TP53	22
Cancer, Gastrointestinal Disease, Hepatic System Disease, Liver Hyperplasia/Hyperproliferation, Organismal Injury and Abnormalities	Development of liver tumor	7.77e-24	Akt,aldosterone,beta-estradiol,CDK2,EGFR,IL6,MAPK1,NOS2,NR1H4,PLK1,PTEN,PTGS2,RB1,reactive oxygen species,STAT3,TERT,TNF,TP53,XPA	19
Cardiac Fibrosis, Cardiovascular Disease, Organismal Injury and Abnormalities	Fibrosis of heart	9.01e-24	aldosterone,AR,ATF3,beta-estradiol,CAV1,Ccl2,CYBB,FN1,GSK3B,IFNG,IL1B,LMNA,NCF1,NOS2,PLAT,PTGS2,reactive oxygen species,resveratrol,STAT3,TGFB1,TNF	21
Cardiac Infarction, Cardiovascular Disease, Organismal Injury and Abnormalities	Infarction of heart	1.25e-23	aldosterone,APP,AR,beta-estradiol,CAV1,Ccl2,CYBB,EDN1,FOXO3,GSK3B,hydrocortisone,IL1B,IL2,IL6,MAPK1,NOS2,PLAT,PPP3R1,PTGS1,PTGS2,reactive oxygen species,resveratrol,TNF,Vegf	24
Cardiac Enlargement, Cardiovascular System Development and Function, Organ Morphology, Organismal Development	Enlargement of heart ventricle	1.36e-23	Akt,aldosterone,ATF3,beta-estradiol,CAV1,Ccl2,cyclic AMP,EDN1,EGFR,GSK3B,IFNG,IL6,lipopolysaccharide,LMNA,MMP2,NCF1,NOS2,PLAT,PTGS2,resveratrol,TNF	21
Organismal Injury and Abnormalities, Renal Damage, Renal and Urological Disease	Damage of kidney	2.27e-23	ABL1,aldosterone,AR,Ccl2,cisplatin,CYBB,EDN1,FN1,IFNG,IL2,IL6,Insulin,lipopolysaccharide,nitric oxide,NOS2,PDE4D,PLAT,PTGS1,PTGS2,reactive oxygen species,TGFB1,TNF,TP53	23
Cardiac Infarction, Cardiovascular Disease, Organismal Injury and Abnormalities, Skeletal and Muscular Disorders	Myocardial infarction	1.94e-22	aldosterone,APP,AR,beta-estradiol,Ccl2,CYBB,EDN1,FOXO3,GSK3B,hydrocortisone,IL1B,IL2,IL6,MAPK1,NOS2,PLAT,PPP3R1,PTGS1,PTGS2,reactive oxygen species,resveratrol,TNF,Vegf	23
Gastrointestinal Disease, Hepatic System Disease, Liver Damage, Organismal Injury and Abnormalities	Liver Damage	4.75e-22	APP,Ccl2,cisplatin,EDN1,EGF,IFNG,IL1B,IL2,IL6,lipopolysaccharide,NCF1,nitric oxide,NOS2,NR1H4,prostaglandin E2,PTEN,PTGS2,reactive oxygen species,SMAD4,STAT3,TNF,TP53	22
Cell Death and Survival, Renal Necrosis/Cell Death	Cell death of renal glomerulus	1.77e-21	aldosterone,ATF3,BCL2L11,CASP3,CDK2,EDN1,ERK1/2,IL1B,lipopolysaccharide,P38 MAPK,PLAT,PTGS2,reactive oxygen species,TGFB1,TNF,TP53,Vegf	17
Gastrointestinal Disease, Hepatic System Disease, Liver Steatosis, Metabolic Disease, Organismal Injury and Abnormalities	Hepatic steatosis	2.14e-21	AKT1,AR,beta-estradiol,CASP3,CAV1,Ccl2,EGFR,FABP4,FOXO3,IL1B,IL6,Insulin,lipopolysaccharide,LMNA,NR1H4,PDE4D,PLK1,PTEN,resveratrol,STAT3,TNF,TP53,TP63,TRPV1	24
Cell Death and Survival, Gastrointestinal Disease, Hepatic System Disease, Liver Necrosis/Cell Death, Organismal Injury and Abnormalities	Apoptosis of liver cell lines	6.24e-21	AKT1,BCL2L11,EGF,FOXO3,lipopolysaccharide,PLK1,prostaglandin E2,PTGS2,STAT3,TGFB1,TNF,TP53	12
Cell Death and Survival, Renal Necrosis/Cell Death	Apoptosis of renal glomerulus	3.96e-20	aldosterone,ATF3,BCL2L11,CASP3,CDK2,EDN1,ERK1/2,IL1B,lipopolysaccharide,P38 MAPK,PTGS2,reactive oxygen species,TGFB1,TNF,TP53,Vegf	16
Cell Death and Survival, Glomerular Injury, Organismal Injury and Abnormalities, Renal Necrosis/Cell Death, Renal and Urological Disease	Necrosis of renal glomerulus	6.73e-20	aldosterone,ATF3,CASP3,CDK2,EDN1,ERK1/2,IL1B,lipopolysaccharide,P38 MAPK,PLAT,PTGS2,reactive oxygen species,TGFB1,TNF,TP53,Vegf	16
Cardiovascular Disease, Heart Failure, Organismal Injury and Abnormalities	Failure of heart	1.03e-19	aldosterone,AR,CAV1,CDK2,celecoxib,hydrocortisone,IFNG,IL1B,IL6,MAPK1,MDM2,nitric oxide,NOS2,PDE4D,PLAT,prostaglandin E2,PTGS1,PTGS2,reactive oxygen species,TGFB1,TNF	21
Cell Death and Survival, Glomerular Injury, Organismal Injury and Abnormalities, Renal Necrosis/Cell Death, Renal and Urological Disease	Apoptosis of glomerular cells	1.5e-18	aldosterone,ATF3,CASP3,CDK2,EDN1,ERK1/2,IL1B,lipopolysaccharide,P38 MAPK,PTGS2,reactive oxygen species,TGFB1,TNF,TP53,Vegf	15
Organismal Injury and Abnormalities, Renal Damage, Renal and Urological Disease	Injury of kidney	2.48e-18	ABL1,aldosterone,AR,Ccl2,cisplatin,IFNG,IL2,IL6,Insulin,lipopolysaccharide,nitric oxide,NOS2,PDE4D,PLAT,PTGS1,PTGS2,TGFB1,TNF	18
Glomerular Injury, Inflammatory Disease, Inflammatory Response, Organismal Injury and Abnormalities, Renal Inflammation, Renal Nephritis, Renal and Urological Disease	Glomerulonephritis	7.59e-18	Akt,AR,BCL2L11,Ccl2,CDK2,EGFR,FYN,IFNG,IL2,IL6,MDM2,NOS2,P38 MAPK,PDE4D,PPP3R1,PTGS1,PTGS2,TGFB1,TNF,TP53	20
Kidney Failure, Organismal Injury and Abnormalities, Renal and Urological Disease	Failure of kidney	1.58e-17	AR,ATF3,CDK2,celecoxib,cisplatin,EDN1,IFNG,IL2,IL6,lipopolysaccharide,MMP2,NR1H4,P38 MAPK,PDE4D,PPP3R1,PTGS1,PTGS2,TGFB1,TNF,TRPV1	20
Cardiac Enlargement, Cardiovascular Disease, Cardiovascular System Development and Function, Organ Morphology, Organismal Development, Organismal Injury and Abnormalities	Ventricular hypertrophy	2.03e-17	Akt,aldosterone,ATF3,beta-estradiol,CAV1,Ccl2,cyclic AMP,EDN1,EGFR,GSK3B,IL6,lipopolysaccharide,NOS2,PLAT,PTGS2,resveratrol	16
Cancer, Gastrointestinal Disease, Hepatic System Disease, Hepatocellular carcinoma, Liver Hyperplasia/Hyperproliferation, Organismal Injury and Abnormalities	Development of hepatocellular carcinoma	2.1e-17	Akt,aldosterone,CDK2,EGFR,IL6,NOS2,NR1H4,PTEN,PTGS2,RB1,reactive oxygen species,STAT3,TNF,TP53	14
Cardiovascular Disease, Organismal Injury and Abnormalities, Pulmonary Hypertension, Respiratory Disease	Pulmonary Hypertension	1.49e-16	ABL1,AR,beta-estradiol,CAV1,Ccl2,EDN1,nitric oxide,NOS2,PDE4D,PLAT,progesterone,reactive oxygen species,SMAD4,TNF	14
Cardiovascular System Development and Function, Cellular Development, Cellular Growth and Proliferation, Connective Tissue Development and Function, Digestive System Development and Function, Hepatic System Development and Function, Liver Fibrosis, Liver Proliferation, Organ Development, Organismal Development, Tissue Development	Proliferation of hepatic stellate cells	2.96e-16	AKT1,cyclic AMP,EDN1,EGF,ERK1/2,IFNG,IL6,Insulin,prostaglandin E2,PTEN,PTGS2,TGFB1,TNF,Vegf	14
Liver Cirrhosis	Cirrhosis	3.61e-16	AR,beta-estradiol,FN1,FSH,IL6,Lh,lipopolysaccharide,MMP2,nitric oxide,NOS2,NR1H4,PCNA,PDE4D,PPP3R1,PTGS1,PTGS2,TGFB1,TNF,TP53	19
Cancer, Gastrointestinal Disease, Hepatic System Disease, Liver Hyperplasia/Hyperproliferation, Organismal Injury and Abnormalities	Liver tumor	6.15e-16	ABL1,Akt,AKT1,aldosterone,APP,AR,arachidonic acid,BCL2L11,beta-estradiol,Ccl2,CDH1,CDK2,celecoxib,cisplatin,DNMT3A,EGF,EGFR,ERBB3,FAM210B,FN1,GSK3B,IFNG,IL2,IL6,KLK11,LMNA,MAPK1,MDM2,MMP2,NCL,NOS2,NOTCH2NLA/NOTCH2NLB,NR1H4,PCDH20,PDE4D,PLK1,prostaglandin E2,PTEN,PTGS1,PTGS2,RB1,reactive oxygen species,RELA,SLC10A1,SMAD4,SRC,STAT3,STXBP4,TERT,TGFB1,TNF,TP53,Vegf,XPA	54
Cell Death and Survival, Glomerular Injury, Organismal Injury and Abnormalities, Renal Necrosis/Cell Death, Renal and Urological Disease	Apoptosis of mesangial cells	6.45e-16	aldosterone,ATF3,CASP3,CDK2,IL1B,lipopolysaccharide,PTGS2,TGFB1,TNF	9
Cancer, Gastrointestinal Disease, Hepatic System Disease, Liver Hyperplasia/Hyperproliferation, Organismal Injury and Abnormalities	Liver cancer	2.14e-15	ABL1,Akt,AKT1,aldosterone,AR,arachidonic acid,BCL2L11,beta-estradiol,CDH1,CDK2,celecoxib,cisplatin,DNMT3A,EGF,EGFR,ERBB3,FN1,GSK3B,IL2,IL6,KLK11,LMNA,MAPK1,MDM2,MMP2,NCL,NOS2,NOTCH2NLA/NOTCH2NLB,NR1H4,PCDH20,PDE4D,PLK1,prostaglandin E2,PTEN,PTGS1,PTGS2,RB1,reactive oxygen species,RELA,SLC10A1,SMAD4,SRC,STAT3,STXBP4,TERT,TGFB1,TNF,TP53,Vegf,XPA	50
Digestive System Development and Function, Hepatic System Development and Function, Liver Regeneration, Organ Morphology	Liver Regeneration	2.43e-15	CAV1,CDK2,EGFR,IL6,lipopolysaccharide,NR1H4,PTGS1,PTGS2,resveratrol,STAT3,TNF	11
Cancer, Gastrointestinal Disease, Hepatic System Disease, Liver Hyperplasia/Hyperproliferation, Organismal Injury and Abnormalities	Liver carcinoma	2.46e-15	ABL1,Akt,AKT1,aldosterone,AR,arachidonic acid,BCL2L11,beta-estradiol,CDH1,CDK2,celecoxib,cisplatin,DNMT3A,EGF,EGFR,ERBB3,FN1,GSK3B,IL2,IL6,KLK11,LMNA,MAPK1,MDM2,MMP2,NCL,NOS2,NOTCH2NLA/NOTCH2NLB,NR1H4,PCDH20,PDE4D,PLK1,PTEN,PTGS1,PTGS2,RB1,reactive oxygen species,RELA,SLC10A1,SMAD4,SRC,STAT3,STXBP4,TERT,TGFB1,TNF,TP53,Vegf,XPA	49
Increased Levels of LDH	Increased Levels of LDH	6.26e-15	APP,arachidonic acid,cisplatin,EDN1,EGF,hydrocortisone,IL1B,IL2,Insulin,lipopolysaccharide,PTGS2,resveratrol,TNF	13
Cell-To-Cell Signaling and Interaction, Connective Tissue Development and Function, Hepatic System Development and Function, Liver Fibrosis	Activation of hepatic stellate cells	6.3e-15	EDN1,EGF,ERK1/2,FN1,IFNG,IL6,Insulin,nitric oxide,P38 MAPK,prostaglandin E2,PTGS2,reactive oxygen species,TGFB1,TNF,Vegf	15
Glomerular Injury, Immunological Disease, Inflammatory Disease, Inflammatory Response, Organismal Injury and Abnormalities, Renal Inflammation, Renal Nephritis, Renal and Urological Disease	Autoimmune glomerulonephritis	7.43e-15	BCL2L11,CDK2,IL6,MDM2,NOS2,P38 MAPK,PPP3R1,PTGS1,PTGS2,TGFB1,TNF,TP53	12
Cardiac Arteriopathy, Cardiovascular Disease, Organismal Injury and Abnormalities	Coronary artery disease	3.06e-14	aldosterone,AR,celecoxib,EDN1,FN1,IL1B,IL6,NOS2,PDE4D,PTGS1,PTGS2,TERT,TGFB1,TNF,Vegf	15
Cardiac Infarction, Cardiovascular Disease, Organismal Injury and Abnormalities, Skeletal and Muscular Disorders	Acute myocardial infarction	4.15e-13	aldosterone,APP,AR,EDN1,hydrocortisone,IL6,PLAT,PPP3R1,PTGS1,PTGS2,TNF,Vegf	12
Kidney Failure, Organismal Injury and Abnormalities, Renal and Urological Disease	Chronic renal failure	2.55e-12	AR,CDK2,IL2,IL6,MMP2,NR1H4,PDE4D,PPP3R1,PTGS1,PTGS2,TGFB1,TNF,TRPV1	13
Cardiac Arteriopathy, Cardiovascular Disease, Organismal Injury and Abnormalities	Disorder of coronary artery	4.01e-12	aldosterone,AR,celecoxib,EDN1,FN1,IL1B,IL6,lipopolysaccharide,NOS2,PDE4D,PTGS1,PTGS2,TERT,TGFB1,TNF,Vegf	16
Kidney Failure, Organismal Injury and Abnormalities, Renal and Urological Disease	End stage renal disease	1.55e-09	AR,IL6,MMP2,NR1H4,PPP3R1,PTGS1,PTGS2,TGFB1,TNF,TRPV1	10
Cardiac Arrythmia, Cardiovascular Disease, Organismal Injury and Abnormalities, Skeletal and Muscular Disorders	Cardiac fibrillation	1.65e-09	AR,FOXO3,hydrocortisone,IL6,LMNA,PLAT,PTGS1,PTGS2,TGFB1,TNF	10
Increased Levels of AST	Increased localization of AST	2.14e-09	ATF3,cisplatin,IFNG,lipopolysaccharide,PTGS2,TNF	6
Organismal Injury and Abnormalities, Renal Damage, Renal and Urological Disease	Acute kidney injury	5.78e-09	AR,cisplatin,IFNG,lipopolysaccharide,nitric oxide,PDE4D,PTGS1,PTGS2	8
Cardiac Arrythmia, Cardiovascular Disease, Organismal Injury and Abnormalities, Skeletal and Muscular Disorders	Atrial fibrillation	1.21e-08	AR,FOXO3,hydrocortisone,IL6,PLAT,PTGS1,PTGS2,TGFB1,TNF	9
Cardiovascular Disease, Congenital Heart Anomaly, Developmental Disorder, Organismal Injury and Abnormalities	Congenital heart disease	3.3e-08	ABL1,CDK2,EDN1,IL6,nitric oxide,PTGS1,PTGS2,SMAD4,TNF,TP53	10
Cardiac Congestive Cardiac Failure, Cardiovascular Disease, Heart Failure, Organismal Injury and Abnormalities	Congestive heart failure	4.82e-08	AR,CAV1,CDK2,hydrocortisone,IL6,NOS2,PDE4D,TNF	8
Organ Morphology, Organismal Development, Organismal Injury and Abnormalities, Renal Enlargement, Renal and Urological Disease, Renal and Urological System Development and Function	Hypertrophy of renal glomerulus	7.9e-08	EDN1,MAPK1,PTGS2,SRC,TGFB1	5
Cardiac Infarction, Cardiovascular Disease, Organismal Injury and Abnormalities, Skeletal and Muscular Disorders	ST-elevation myocardial infarction	1.51e-07	AR,hydrocortisone,IL1B,PLAT,PTGS1,PTGS2	6
Glomerular Injury, Immunological Disease, Inflammatory Disease, Inflammatory Response, Organismal Injury and Abnormalities, Renal Inflammation, Renal Nephritis, Renal and Urological Disease	Membranous glomerulonephritis	2.14e-07	CDK2,P38 MAPK,PPP3R1,PTGS1,PTGS2,TGFB1	6
Cardiac Stenosis, Cardiovascular Disease, Organismal Injury and Abnormalities	Stenosis of semilunar valve	8.21e-07	MMP2,PTGS1,PTGS2,STAT3,TNF,Vegf	6
Digestive System Development and Function, Gastrointestinal Disease, Hepatic System Development and Function, Hepatic System Disease, Inflammatory Disease, Inflammatory Response, Liver Inflammation/Hepatitis, Liver Steatosis, Metabolic Disease, Organ Development, Organismal Injury and Abnormalities	Steatohepatitis	1.05e-06	IL6,lipopolysaccharide,NR1H4,PDE4D,PTEN,TNF	6
Glomerular Injury, Inflammatory Disease, Inflammatory Response, Organismal Injury and Abnormalities, Renal Inflammation, Renal Nephritis, Renal and Urological Disease	Lupus nephritis	1.3e-06	Akt,FYN,IFNG,PDE4D,PPP3R1,PTGS1,PTGS2,TNF	8
Glomerular Injury, Organismal Injury and Abnormalities, Renal Fibrosis, Renal and Urological Disease	Fibrosis of kidney	3.48e-06	CAV1,MMP2,NR1H4,PTGS2,SMAD4,TGFB1	6
Cancer, Gastrointestinal Disease, Hepatic System Disease, Liver Hyperplasia/Hyperproliferation, Organismal Injury and Abnormalities	Liver metastasis	7.84e-06	EGFR,IL2,prostaglandin E2,PTGS1,PTGS2,Vegf	6
Cardiac Enlargement, Cardiovascular Disease, Cardiovascular System Development and Function, Organ Morphology, Organismal Development, Organismal Injury and Abnormalities	Right ventricular hypertrophy	1.26e-05	CAV1,IL6,lipopolysaccharide,PTGS2	4
Gastrointestinal Disease, Hepatic System Disease, Liver Hemorrhaging, Organismal Injury and Abnormalities	Bleeding of liver parenchyma	1.31e-05	lipopolysaccharide,PTGS2	2
Cardiac Infarction, Cardiovascular Disease, Organismal Injury and Abnormalities, Skeletal and Muscular Disorders	Acute ST-elevation myocardial infarction	1.54e-05	PLAT,PTGS1,PTGS2	3
Cardiac Stenosis, Cardiovascular Disease, Organismal Injury and Abnormalities	Stenosis of aortic valve	1.97e-05	MMP2,PTGS1,PTGS2,TNF,Vegf	5
Inflammatory Disease, Inflammatory Response, Organismal Injury and Abnormalities, Renal Inflammation, Renal Nephritis, Renal and Urological Disease	Pyelonephritis	2.25e-05	beta-estradiol,IL6,PTGS2	3
Organismal Injury and Abnormalities, Renal Degeneration, Renal and Urological Disease	Degeneration of kidney	3.5e-05	cisplatin,PTGS2,TGFB1	3
Digestive System Development and Function, Hepatic System Development and Function, Liver Regeneration, Organ Morphology	Delay in regeneration of liver	4.35e-05	EGFR,PTGS1	2
Cardiac Dilation, Cardiac Enlargement, Cardiovascular Disease, Cardiovascular System Development and Function, Organ Morphology, Organismal Development, Organismal Injury and Abnormalities, Skeletal and Muscular Disorders	Idiopathic dilated cardiomyopathy	6.09e-05	IL6,KLK11,TGFB1	3
Cardiac Infarction, Cardiovascular Disease, Organismal Injury and Abnormalities, Skeletal and Muscular Disorders	Fatal myocardial infarction	6.52e-05	PTGS1,PTGS2	2
Glomerular Injury, Kidney Failure, Organismal Injury and Abnormalities, Renal Fibrosis, Renal and Urological Disease	Interstitial fibrosis of kidney	7.12e-05	MMP2,NR1H4,PTGS2,TGFB1	4
Increased Levels of Hematocrit	Increased Levels of Hematocrit	7.39e-05	CEBPA,IL2,PTGS2,TP53	4
Gastrointestinal Disease, Hepatic System Disease, Liver Hemorrhaging, Organismal Injury and Abnormalities	Bleeding of liver	9.71e-05	lipopolysaccharide,PTGS2,RELA	3
Cardiac Arteriopathy, Cardiovascular Disease, Organismal Injury and Abnormalities	Multi vessel coronary artery disease	0.000121	PTGS1,PTGS2	2
Nephrosis, Organismal Injury and Abnormalities, Renal and Urological Disease	Nephrosis	0.000124	AR,hydrocortisone,lipopolysaccharide,P38 MAPK,PDE4D,TGFB1	6
Gastrointestinal Disease, Hepatic System Disease, Liver Steatosis, Metabolic Disease, Organismal Injury and Abnormalities	Nonalcoholic fatty liver disease	0.000197	EGFR,FABP4,NR1H4,PDE4D,TNF	5
Cardiac Arteriopathy, Cardiovascular Disease, Organismal Injury and Abnormalities	Spontaneous coronary artery dissection	0.000238	PTGS1,PTGS2	2
Cardiac Dilation, Cardiac Enlargement, Cardiovascular Disease, Cardiovascular System Development and Function, Organ Morphology, Organismal Development, Organismal Injury and Abnormalities, Skeletal and Muscular Disorders	Primary dilated cardiomyopthy	0.00025	IL6,KLK11,LMNA,TGFB1	4
Cardiac Infarction, Cardiovascular Disease, Organismal Injury and Abnormalities, Skeletal and Muscular Disorders	Non-ST elevation myocardial infarction	0.000325	AR,PTGS1,PTGS2	3
Cardiac Pulmonary Embolism, Cardiovascular Disease, Organismal Injury and Abnormalities, Respiratory Disease	Pulmonary embolism	0.000325	PLAT,PTGS1,PTGS2	3
Cardiac Infarction, Cardiovascular Disease, Organismal Injury and Abnormalities, Skeletal and Muscular Disorders	Recurrent myocardial infarction	0.000336	PTGS1,PTGS2	2
Glomerular Injury, Inflammatory Disease, Inflammatory Response, Organismal Injury and Abnormalities, Renal Inflammation, Renal Nephritis, Renal and Urological Disease	Lupus nephritis WHO class III/IV	0.000655	PTGS1,PTGS2	2
Cardiac Infarction, Cardiovascular Disease, Organismal Injury and Abnormalities, Skeletal and Muscular Disorders	Nonfatal myocardial infarction	0.00148	PTGS1,PTGS2	2
Digestive System Development and Function, Gastrointestinal Disease, Hepatic System Development and Function, Hepatic System Disease, Inflammatory Disease, Inflammatory Response, Liver Inflammation/Hepatitis, Liver Steatosis, Metabolic Disease, Organ Development, Organismal Injury and Abnormalities	Nonalcoholic steatohepatitis	0.00173	NR1H4,PDE4D,TNF	3
Glomerular Injury, Inflammatory Disease, Inflammatory Response, Organismal Injury and Abnormalities, Renal Inflammation, Renal Nephritis, Renal and Urological Disease	Primary glomerulonephritis	0.00208	P38 MAPK,PTGS1,PTGS2	3
Inflammatory Disease, Inflammatory Response, Organismal Injury and Abnormalities, Renal Inflammation, Renal Nephritis, Renal and Urological Disease	Interstitial nephritis	0.00356	celecoxib,P38 MAPK,PTGS2	3
Cardiovascular Disease, Heart Failure, Organismal Injury and Abnormalities	Experimentally-induced heart failure	0.0042	PTGS2	1
Cardiovascular Disease, Heart Failure, Organismal Injury and Abnormalities, Organismal Survival	Cardiac death	0.00835	PTGS1,PTGS2	2
Developmental Disorder, Organismal Injury and Abnormalities, Renal Hypoplasia, Renal and Urological Disease	Hypoplasia of renal medulla	0.00839	PTGS2	1
Organ Morphology, Organismal Development, Organismal Injury and Abnormalities, Renal Enlargement, Renal and Urological Disease, Renal and Urological System Development and Function	Hypertrophy of renal tubule	0.0208	PTGS2	1
Cardiovascular Disease, Heart Failure, Organismal Injury and Abnormalities	Acute heart failure	0.0211	AR,PDE4D	2
Organ Morphology, Organismal Development, Organismal Injury and Abnormalities, Renal Atrophy, Renal and Urological Disease, Renal and Urological System Development and Function	Atrophy of renal cortex	0.025	PTGS2	1
Glomerular Injury, Organismal Injury and Abnormalities, Renal Fibrosis, Renal and Urological Disease	Fibrosis of renal glomerulus	0.0332	PTGS2	1
Cardiovascular Disease, Heart Failure, Organismal Injury and Abnormalities	Acute decompensated heart failure	0.0652	PDE4D	1
Digestive System Development and Function, Gastrointestinal Disease, Hepatic System Development and Function, Hepatic System Disease, Inflammatory Disease, Inflammatory Response, Liver Inflammation/Hepatitis, Organ Development, Organismal Injury and Abnormalities, Psychological Disorders	Severe alcoholic hepatitis	0.0672	PDE4D	1
