# Supplementary material for: Biomarker discovery for practice of precision medicine in hypopharyngeal cancer: a theranostic study on response prediction of the key therapeutic agents
Source: BMC Cancer. 2022 Jul 16;22:779. doi: 10.1186/s12885-022-09853-1 (PMC9288037; doi:10.1186/s12885-022-09853-1)
Supplement: Supplementary file 8 — Additional file 8: Supplementary Dataset File 6. Functional analysis data of KLK11, NINJ2, and PTGS1 selected as potent 5-fluorouracil (5-FU) sensitivity markers. [file 12885_2022_9853_MOESM8_ESM.xlsx]

## Sheet: Sheet0 (2)
© 2000-2021 QIAGEN. All rights reserved.			AGR2, CDC25B, PBX3, RCAN3, SEPW1, 5-FU
Categories	Diseases or Functions Annotation	p-Value	Molecules	#Molecules
Gene Expression	Expression of RNA	7.48e-35	5FU,AGR2,AHR,APP,CDC25B,CDC42,CDK1,CDK2,CDKN2A,CEBPB,CHD4,CREB1, CTNNB1,Cu+,E2F1,FOXA2,FUS,GAPDH,HMGB1,ID2,ID3,IFNG,JDP2,KRAS,MITF,MYBL2,MYC, NCOA1,NFKBIA,NKX2-1,NONO,NOS2,NRAS,PARK7,PBX3,PHB,PTMA,S100A9,SFPQ,SMAD4, SMARCA4,SMARCC2,SP1,STAT5A,STAT5B,TARDBP,TCF3,TP53,TP63,TRIM28,TYMS,UBC,VDR, VIM	54
Cell Cycle	Cell cycle progression	2.59e-33	5FU,AGR2,AHR,APP,CDC25B,CDC42,CDK1,CDK2,CDKN2A,CEBPB,CHD4,CLTCL1, CREB1,CTNNB1,E2F1,HMGB1,ID2,ID3,IFNG,JDP2,KPNB1,KRAS,MITF,MYBL2,MYC,NFKBIA, NOS2,NRAS,OBSL1,PHB,PTMA,SFPQ,SMAD4,SMARCA4,STAT5A,STAT5B,TARDBP,TCF3,TP53, TP63,TRIM25,TYMS,UBC,VCP	43
Gene Expression	Transcription	1.39e-31	5FU,AGR2,AHR,APP,CDC25B,CDC42,CDK1,CDK2,CDKN2A,CEBPB,CHD4,CREB1, CTNNB1,E2F1,FOXA2,FUS,HMGB1,ID2,ID3,IFNG,JDP2,KRAS,MITF,MYBL2,MYC,NCOA1,NFKBIA,NKX2-1,NONO,NOS2,NRAS,PARK7,PBX3,PHB,PTMA,SFPQ,SMAD4,SMARCA4,SMARCC2,SP1, STAT5A,STAT5B,TARDBP,TCF3,TP53,TP63,TRIM28,UBC,VDR,VIM	50
Gene Expression	Transcription of RNA	2.54e-31	5FU,AHR,APP,CDC25B,CDC42,CDK1,CDK2,CDKN2A,CEBPB,CHD4,CREB1,CTNNB1, E2F1,FOXA2,FUS,HMGB1,ID2, ID3,IFNG,JDP2,KRAS,MITF,MYBL2,MYC,NCOA1,NFKBIA,NKX2-1, NONO,NRAS,PARK7,PBX3,PHB,PTMA,SFPQ,SMAD4,SMARCA4,SMARCC2,SP1,STAT5A, STAT5B,TARDBP,TCF3,TP53,TP63,TRIM28,UBC,VDR	47
Cell Death and Survival	Cell survival	2.81e-31	5FU,AGR2,AHR,APP,CDC42,CDK1,CDK2,CDKN2A,CEBPB,CHD4,CREB1,CTNNB1,Cu2+, E2F1,EFTUD2,FUS,HMGB1,ID2,IFNG,JDP2,KPNB1,KRAS,LYZ,MITF,MYBL2,MYC,NFKBIA,NKX2-1, NOS2,NRAS,PARK7,PBX3,PHB,PSMB5,PSMB6,S100A9,SMAD4,SMARCA4,SMARCC2,STAT5A,STAT5B,STXBP1,TARDBP,TCF3,TP53,TP63,TRIM28,TYMS,VCP,VDR,VIM	51
Cell Death and Survival	Cell viability	6.63e-30	5FU,AGR2,AHR,APP,CDC42,CDK1,CDK2,CDKN2A,CEBPB,CHD4,CREB1,CTNNB1,Cu2+, E2F1,EFTUD2,FUS,HMGB1,ID2,IFNG,KPNB1,KRAS,LYZ,MITF,MYBL2,MYC,NFKBIA,NKX2-1, NOS2,NRAS,PARK7,PBX3,PHB,PSMB5,PSMB6,S100A9,SMAD4,SMARCA4,SMARCC2,STAT5A,STAT5B,STXBP1,TARDBP,TCF3,TP53,TP63,TRIM28,TYMS,VCP,VDR	49
Cellular Development, Cellular Growth and Proliferation	Cell proliferation of tumor cell lines	2.74e-28	5FU,AHR,ANXA1,APP,CDC25B,CDC42,CDK1,CDK2,CDKN2A,CEBPB,CHD4,CREB1, CTNNB1,E2F1,FOXA2,FUS,GAPDH,HMGB1,ID2,ID3,IFNG,KRAS,MITF,MYBL2,MYC,NCOA1,NFKBIA,NONO,NOS2,NRAS,OBSL1,PBX3,PHB,PTMA,S100A9,SFPQ,SMAD4,SMARCA4,SP1,STAT5A, STAT5B,STXBP4,TARDBP,TCF3,TP53,TP63,TRIM28,TYMS,UPP1,VCP,VDR	51
Cell Death and Survival	Necrosis	4.24e-28	5FU,AGR2,AHR,ANXA1,APP,CDC25B,CDC42,CDK1,CDK2,CDKN2A,CEBPB,CREB1, CTNNB1,Cu+,E2F1,FOXA2,FUS,GAPDH,HMGB1,ID2,ID3,IFNG,KPNB1,KRAS,LYZ,MITF,MYBL2, MYC,NCOA1,NFKBIA,NKX2-1,NOS2,NRAS,PABPC1,PARK7,PBX3,PHB,PSMB5,PTMA,S100A9, SFPQ,SMAD4,SMARCA4,SP1,STAT5A,STAT5B,STAU1,STXBP1,TARDBP,TCF3,TP53,TP63, TRIM25,TRIM28,TUBA1C,TUBB4B,TYMS,VCP,VDR,VIM	60
Cell Death and Survival	Cell viability of tumor cell lines	5.39e-27	5FU,AGR2,AHR,APP,CDK2,CDKN2A,CEBPB,CREB1,CTNNB1,Cu2+,E2F1,HMGB1,ID2, IFNG,KPNB1,KRAS,LYZ,MITF,MYC,NFKBIA,NKX2-1,NOS2,NRAS,PARK7,PBX3,PHB,PSMB5, PSMB6,S100A9,SMARCA4,SMARCC2,STAT5A,STAT5B,TARDBP,TCF3,TP53,TP63,TRIM28,TYMS,VCP	40
Cancer, Organismal Injury and Abnormalities	Neoplasia of cells	7.78e-26	5FU,AGR2,AHR,ANXA1,APP,CDC25B,CDC42,CDK1,CDK2,CDKN2A,CEBPB,CHD4, CLTCL1,CP,CREB1,CTNNB1,DCAF11,E2F1,EFTUD2,FUS,GOLGA8A/GOLGA8B,HMGB1,ID2,ID3, IFNG,KPNB1,KRAS,LYZ,MITF,MYBL2,MYC,NCOA1,NFKBIA,NKX2-1,NONO,NOS2,NRAS,OBSL1, PABPC1,PBX3,PHB,PSMB5,PSMB6,PSME1,RCAN3,S100A9,SFPQ,SMAD4,SMARCA4, SMARCC2,STAT5A,STAT5B,STAU1,TARDBP,TCF3,TP53,TP63,TRIM25,TRIM28,TUBA1C,TUBB4B, TYMS,UBC,UPP1,VCP,VDR,VIM	67
Cellular Movement	Invasion of cells	8.25e-26	AGR2,AHR,ANXA1,APP,CDC25B,CDC42,CDK1,CDK2,CDKN2A,CEBPB,CTNNB1,HMGB1,ID2,IFNG,KRAS,MITF,MYC,NCOA1,NFKBIA,NKX2-1,NONO,NOS2,NRAS,PARK7,PHB,S100A9,SMAD4, SMARCA4,SP1,STAT5A,STAT5B,TARDBP,TCF3,TP53,TP63,VCP,VDR,VIM	38
Cancer, Organismal Injury and Abnormalities	Lymphohematopoietic neoplasia	4.73e-25	5FU,AHR,ANXA1,APP,CDC25B,CDC42,CDK1,CDK2,CDKN2A,CEBPB,CHD4,CP, CTNNB1,DCAF11,E2F1,FOXA2,FUS,GOLGA8A/GOLGA8B,HMGB1,ID2,ID3,IFNG,KPNB1,KRAS, LYZ,MYBL2,MYC,NFKBIA,NKX2-1,NONO,NOS2,NRAS,PABPC1,PBX3,PSMB5,PSMB6,PSME1, S100A9,SMAD4,SMARCA4,SP1,STAT5A,STAT5B,STAU1,TARDBP,TCF3,TP53,TP63,TRIM25, TUBA1C,TUBB4B,TYMS,UBC,VCP,VDR,VIM	56
Cell Death and Survival	Apoptosis	1.35e-24	5FU,AHR,ANXA1,APP,CDC25B,CDC42,CDK1,CDK2,CDKN2A,CEBPB,CREB1, CTNNB1,Cu+,E2F1,FOXA2,FUS,GAPDH,HMGB1,ID2,ID3,IFNG,KPNB1,KRAS,MITF,MYBL2, MYC,NCOA1,NFKBIA,NKX2-1,NOS2,NRAS,PARK7,PBX3,PHB,PTMA,S100A9,SFPQ, SMAD4,SMARCA4,SP1,STAT5A,STAT5B,STAU1,STXBP1,TARDBP,TCF3,TP53,TP63, TRIM25,TRIM28,TYMS,UBC,VCP,VDR,VIM	55
Cellular Development, Tissue Development	Differentiation of epithelial cells	1.73e-24	ANXA1,CDC25B,CDC42,CDK1,CDK2,CDKN2A,CEBPB,CTNNB1,FOXA2,ID2,ID3,IFNG,KRAS,MITF,MYC,NKX2-1,SMAD4,SMARCA4,STAT5A,STAT5B,TP53,TP63,VDR	23
Cancer, Hematological Disease, Organismal Injury and Abnormalities	Hematopoietic neoplasm	3e-24	AHR,ANXA1,APP,CDC25B,CDC42,CDK1,CDK2,CDKN2A,CEBPB,CHD4,CP,CTNNB1,DCAF11, E2F1,FOXA2,FUS,GOLGA8A/GOLGA8B,HMGB1,ID2,ID3,IFNG,KPNB1,KRAS,LYZ,MYBL2,MYC, NFKBIA,NKX2-1,NONO,NOS2,NRAS,PABPC1,PBX3,PSMB5,PSMB6,PSME1,S100A9,SMAD4, SMARCA4,SP1,STAT5A,STAT5B,STAU1,TARDBP,TCF3,TP53,TP63,TRIM25,TUBA1C,TUBB4B, TYMS,UBC,VCP,VDR,VIM	55
Cancer, Organismal Injury and Abnormalities	Lymphoreticular neoplasm	6.63e-24	5FU,AHR,ANXA1,APP,CDC25B,CDC42,CDK1,CDK2,CDKN2A,CEBPB,CHD4,CP,CTNNB1, E2F1,FUS,GOLGA8A/GOLGA8B,HMGB1,ID2,ID3,IFNG,KPNB1,KRAS,LYZ,MYBL2,MYC,NFKBIA, NONO,NOS2,NRAS,PABPC1,PBX3,PSMB5,PSMB6,PSME1,SMAD4,SMARCA4,STAT5A,STAT5B, STAU1,TCF3,TP53,TP63,TRIM25,TUBA1C,TUBB4B,TYMS,UBC,VCP,VDR	49
Cancer, Hematological Disease, Organismal Injury and Abnormalities	Myeloid or lymphoid neoplasm	1.28e-23	AHR,ANXA1,APP,CDC25B,CDC42,CDK1,CDK2,CDKN2A,CEBPB,CHD4,CP,CTNNB1,DCAF11, E2F1,FOXA2,FUS,GOLGA8A/GOLGA8B,HMGB1,ID2,ID3,IFNG,KPNB1,KRAS,LYZ,MYBL2,MYC, NFKBIA,NKX2-1,NONO,NOS2,NRAS,PABPC1,PBX3,PSMB5,PSMB6,PSME1,S100A9,SMAD4, SMARCA4,STAT5A,STAT5B,STAU1,TARDBP,TCF3,TP53,TP63,TRIM25,TUBA1C,TUBB4B,TYMS, UBC,VCP,VDR,VIM	54
Cancer, Organismal Injury and Abnormalities, Reproductive System Disease	Genital tumor	1.4e-23	5FU,AGR2,AHR,ANXA1,APP,CDC25B,CDC42,CDK1,CDK2,CDKN2A,CHD4,CLTCL1,CP, CREB1,CTNNB1,E2F1,EFTUD2,FOXA2,FUS,GAPDH,GOLGA8A/GOLGA8B,ID2,ID3,IFNG,KPNB1, KRAS,LYZ,MITF,MYBL2,MYC,NCOA1,NFKBIA,NKX2-1,NONO,NOS2,NRAS,OBSL1,PABPC1, PBX3,PHB,PSMB6,PSME1,S100A9,SFPQ,SMAD4,SMARCA4,SMARCC2,SP1,STAT5A,STAT5B, STAU1,STXBP1,TARDBP,TCF3,TP53,TP63,TRIM25,TRIM28,TUBA1C,TUBB4B,TYMS,UBC,UPP1, VCP,VDR,VIM,ZNF584	67
Cell Cycle	Senescence of cells	1.58e-23	5FU,APP,CDC25B,CDK2,CDKN2A,CEBPB,CTNNB1,E2F1,ID2,ID3,IFNG,KRAS, MITF,MYBL2,MYC,NRAS,PSMB5,SMARCA4,STAT5A,TCF3,TP53,TP63,UBC	23
Cancer, Organismal Injury and Abnormalities	Lymphohematopoietic cancer	1.63e-23	5FU,AHR,ANXA1,APP,CDC25B,CDK1,CDK2,CDKN2A,CEBPB,CHD4,CP,CTNNB1, DCAF11,E2F1,FOXA2,FUS,GOLGA8A/GOLGA8B,HMGB1,ID2,ID3,IFNG,KPNB1,KRAS,LYZ, MYBL2,MYC,NFKBIA,NKX2-1,NONO,NOS2,NRAS,PABPC1,PBX3,PSMB5,PSMB6,PSME1, S100A9,SMAD4,SMARCA4,STAT5A,STAT5B,STAU1,TARDBP,TCF3,TP53,TP63,TRIM25, TUBA1C,TUBB4B,TYMS, UBC,VCP,VDR,VIM	54
Cancer, Organismal Injury and Abnormalities	Abdominal carcinoma	6.48e-23	5FU,AGR2,AHR,ANXA1,APP,CDC25B,CDC42,CDK1,CDK2,CDKN2A,CEBPB,CHD4, CLTCL1,CP,CREB1,CTNNB1,DCAF11,E2F1,EFTUD2,FOXA2,FUS,GAPDH,GOLGA8A/GOLGA8B, HMGB1,ID2,ID3,IFNG,JDP2,KPNB1,KRAS,LYZ,MITF,MYBL2,MYC,NCOA1,NFKBIA,NKX2-1, NONO,NOS2,NRAS,OBSL1,PABPC1,PBX3,PHB,PSMB5,PSMB6,PSME1,PTMA,RCAN3,S100A9, SELENOW,SFPQ,SMAD4,SMARCA4,SMARCC2,SP1,STAT5A,STAT5B,STAU1,STXBP1,STXBP4, TARDBP,TCF3,TP53,TP63,TRIM25,TRIM28,…	76
Cancer, Hematological Disease, Organismal Injury and Abnormalities	Neoplasia of blood cells	6.68e-23	AHR,ANXA1,APP,CDC25B,CDC42,CDK1,CDK2,CDKN2A,CEBPB,CHD4,CP,CTNNB1,DCAF11,E2F1,FUS,GOLGA8A/GOLGA8B,HMGB1,ID2,ID3,IFNG,KPNB1,KRAS,LYZ,MYBL2,MYC,NFKBIA,NKX2-1,NONO,NOS2,NRAS,PABPC1,PBX3,PSMB5,PSMB6,PSME1,S100A9,SMAD4,SMARCA4,STAT5A,STAT5B,STAU1,TARDBP,TCF3,TP53,TP63,TRIM25,TUBA1C,TUBB4B,TYMS,UBC,VCP,VDR,VIM	53
Cancer, Hematological Disease, Organismal Injury and Abnormalities	Hematologic cancer	9.3e-23	AHR,ANXA1,APP,CDC25B,CDK1,CDK2,CDKN2A,CEBPB,CHD4,CP,CTNNB1,DCAF11,E2F1,FOXA2,FUS,GOLGA8A/GOLGA8B,HMGB1,ID2,ID3,IFNG,KPNB1,KRAS,LYZ,MYBL2,MYC,NFKBIA,NKX2-1,NONO,NOS2,NRAS,PABPC1,PBX3,PSMB5,PSMB6,PSME1,S100A9,SMAD4,SMARCA4,STAT5A,STAT5B,STAU1,TARDBP,TCF3,TP53,TP63,TRIM25,TUBA1C,TUBB4B,TYMS,UBC,VCP,VDR,VIM	53
Cancer, Organismal Injury and Abnormalities	Adenocarcinoma	9.9e-23	5FU,AGR2,AHR,ANXA1,APP,CDC25B,CDC42,CDK1,CDK2,CDKN2A,CEBPB,CHD4,CLTCL1,CP,CREB1,CTNNB1,DCAF11,E2F1,EFTUD2,FOXA2,FUS,GAPDH,GOLGA8A/GOLGA8B,HMGB1,ID2,ID3,IFNG,KPNB1,KRAS,LYZ,MITF,MYBL2,MYC,NCOA1,NFKBIA,NKX2-1,NONO,NOS2,NRAS,OBSL1,PABPC1,PARK7,PBX3,PHB,PSMB5,PSMB6,PSME1,PTMA,S100A9,SELENOW,SFPQ,SMAD4,SMARCA4,SMARCC2,SP1,STAT5A,STAT5B,STAU1,STXBP1,STXBP4,TARDBP,TCF3,TP53,TP63,TRIM25,TRIM28,TUBA1C,TUB…	75
Cancer, Organismal Injury and Abnormalities	Genitourinary tumor	1.23e-22	5FU,AGR2,AHR,ANXA1,APP,CDC25B,CDC42,CDK1,CDK2,CDKN2A,CEBPB,CHD4,CLTCL1,CP,CREB1,CTNNB1,DCAF11,E2F1,EFTUD2,FOXA2,FUS,GAPDH,GOLGA8A/GOLGA8B,HMGB1,ID2,ID3,IFNG,KPNB1,KRAS,LYZ,MITF,MYBL2,MYC,NCOA1,NFKBIA,NKX2-1,NONO,NOS2,NRAS,OBSL1,PABPC1,PARK7,PBX3,PHB,PSMB6,PSME1,S100A9,SFPQ,SMAD4,SMARCA4,SMARCC2,SP1,STAT5A,STAT5B,STAU1,STXBP1,TARDBP,TCF3,TP53,TP63,TRIM25,TRIM28,TUBA1C,TUBB4B,TYMS,UBC,UPP1,VCP,VDR,…	71
Cell Death and Survival	Cell death of tumor cell lines	1.74e-22	5FU,AGR2,AHR,APP,CDC42,CDK1,CDK2,CDKN2A,CEBPB,CREB1,CTNNB1,Cu2+,E2F1,FOXA2,GAPDH,ID3,IFNG,KPNB1,KRAS,MITF,MYBL2,MYC,NFKBIA,NKX2-1,NOS2,NRAS,PARK7,PBX3,PHB,PTMA,S100A9,SFPQ,SMAD4,SP1,STAT5A,STAT5B,STAU1,TARDBP,TP53,TP63,TRIM25,TRIM28,TYMS,VCP,VDR	45
Cancer, Organismal Injury and Abnormalities	Lymphatic system tumor	2.06e-22	5FU,AGR2,AHR,ANXA1,APP,CDC25B,CDK1,CDK2,CDKN2A,CEBPB,CHD4,CTNNB1,DCAF11,E2F1,FOXA2,FUS,HMGB1,ID2,ID3,IFNG,KPNB1,KRAS,MYC,NFKBIA,NKX2-1,NONO,NOS2,NRAS,PBX3,PSMB5,PSMB6,S100A9,SMAD4,SMARCA4,STAT5A,STAT5B,TARDBP,TCF3,TP53,TP63,TRIM25,TUBA1C,TUBB4B,TYMS,VCP,VDR,VIM	47
Cancer, Organismal Injury and Abnormalities, Reproductive System Disease	Breast cancer	2.39e-22	5FU,AGR2,ANXA1,APP,CDC25B,CDC42,CDK1,CDK2,CDKN2A,CEBPB,CHD4,CLTCL1,CP,CTNNB1,E2F1,EFTUD2,FUS,KPNB1,KRAS,MITF,MYBL2,MYC,NFKBIA,NKX2-1,NONO,NOS2,NRAS,PARK7,PHB,S100A9,SFPQ,SMAD4,SMARCA4,SP1,STAT5A,STAT5B,TARDBP,TP53,TP63,TRIM25,TRIM28,TUBA1C,TUBB4B,TYMS,UBC,UPP1,VDR	47
Cancer, Organismal Injury and Abnormalities	Multiple cancers	2.59e-22	5FU,AGR2,ANXA1,APP,CDC25B,CDC42,CDK1,CDK2,CDKN2A,CEBPB,CHD4,CLTCL1,CP,CTNNB1,E2F1,EFTUD2,FOXA2,FUS,GAPDH,ID3,IFNG,KPNB1,KRAS,MITF,MYBL2,MYC,NFKBIA,NKX2-1,NONO,NOS2,NRAS,PARK7,PHB,PSMB5,S100A9,SFPQ,SMAD4,SMARCA4,SP1,STAT5A,STAT5B,TARDBP,TCF3,TP53,TP63,TRIM25,TRIM28,TUBA1C,TUBB4B,TYMS,UBC,UPP1,VDR,VIM	54
Cancer, Organismal Injury and Abnormalities	Malignant genitourinary solid tumor	2.89e-22	5FU,AGR2,AHR,ANXA1,APP,CDC25B,CDC42,CDK1,CDK2,CDKN2A,CEBPB,CHD4,CLTCL1,CP,CREB1,CTNNB1,DCAF11,E2F1,EFTUD2,FOXA2,FUS,GAPDH,GOLGA8A/GOLGA8B,HMGB1,ID2,ID3,IFNG,KPNB1,KRAS,LYZ,MITF,MYBL2,MYC,NCOA1,NFKBIA,NKX2-1,NONO,NOS2,NRAS,OBSL1,PABPC1,PARK7,PBX3,PHB,PSMB6,PSME1,S100A9,SFPQ,SMAD4,SMARCA4,SMARCC2,SP1,STAT5A,STAT5B,STAU1,STXBP1,TARDBP,TCF3,TP53,TP63,TRIM25,TRIM28,TUBA1C,TUBB4B,TYMS,UBC,UPP1,VDR,VIM,…	70
Cancer, Organismal Injury and Abnormalities, Reproductive System Disease	Mammary tumor	3.03e-22	5FU,AGR2,ANXA1,APP,CDC25B,CDC42,CDK1,CDK2,CDKN2A,CEBPB,CHD4,CLTCL1,CP,CTNNB1,E2F1,EFTUD2,FUS,IFNG,KPNB1,KRAS,MITF,MYBL2,MYC,NFKBIA,NKX2-1,NONO,NOS2,NRAS,PARK7,PHB,S100A9,SFPQ,SMAD4,SMARCA4,SP1,STAT5A,STAT5B,TARDBP,TP53,TP63,TRIM25,TRIM28,TUBA1C,TUBB4B,TYMS,UBC,UPP1,VDR	48
Cancer, Organismal Injury and Abnormalities	Pelvic tumor	4.95e-22	5FU,AGR2,AHR,ANXA1,APP,CDC25B,CDC42,CDK1,CDK2,CDKN2A,CHD4,CLTCL1,CP,CREB1,CTNNB1,E2F1,EFTUD2,FOXA2,FUS,GAPDH,GOLGA8A/GOLGA8B,ID2,ID3,IFNG,KPNB1,KRAS,LYZ,MITF,MYBL2,MYC,NCOA1,NFKBIA,NKX2-1,NONO,NOS2,NRAS,OBSL1,PABPC1,PBX3,PHB,PSMB6,PSME1,S100A9,SFPQ,SMAD4,SMARCA4,SMARCC2,SP1,STAT5A,STAT5B,STAU1,STXBP1,TARDBP,TCF3,TP53,TP63,TRIM25,TRIM28,TUBA1C,TUBB4B,TYMS,UBC,UPP1,VCP,VDR,VIM,ZNF584	67
Cancer, Organismal Injury and Abnormalities, Reproductive System Disease	Genital tract cancer	5.64e-22	5FU,AGR2,AHR,ANXA1,APP,CDC25B,CDC42,CDK1,CDK2,CDKN2A,CHD4,CLTCL1,CP,CREB1,CTNNB1,E2F1,EFTUD2,FOXA2,FUS,GAPDH,GOLGA8A/GOLGA8B,ID2,ID3,IFNG,KPNB1,KRAS,LYZ,MITF,MYBL2,MYC,NCOA1,NFKBIA,NKX2-1,NONO,NOS2,NRAS,OBSL1,PABPC1,PBX3,PSMB6,PSME1,S100A9,SFPQ,SMAD4,SMARCA4,SMARCC2,SP1,STAT5A,STAT5B,STAU1,STXBP1,TARDBP,TCF3,TP53,TP63,TRIM25,TRIM28,TUBA1C,TUBB4B,TYMS,UBC,UPP1,VDR,VIM,ZNF584	65
Cellular Development, Cellular Growth and Proliferation	Cell proliferation of breast cancer cell lines	7.98e-22	5FU,AHR,ANXA1,CDC25B,CDK1,CDKN2A,CEBPB,CREB1,CTNNB1,E2F1,ID2,IFNG,KRAS,MYC,NCOA1,NFKBIA,NONO,OBSL1,PTMA,SP1,STAT5B,STXBP4,TARDBP,TP53,TP63,TRIM28,TYMS,VDR	28
Cancer, Organismal Injury and Abnormalities	Anogenital cancer	8.39e-22	5FU,AGR2,AHR,ANXA1,APP,CDC25B,CDC42,CDK1,CDK2,CDKN2A,CEBPB,CHD4,CLTCL1,CP,CREB1,CTNNB1,E2F1,EFTUD2,FOXA2,FUS,GAPDH,GOLGA8A/GOLGA8B,ID2,ID3,IFNG,KPNB1,KRAS,LYZ,MITF,MYBL2,MYC,NCOA1,NFKBIA,NKX2-1,NONO,NOS2,NRAS,OBSL1,PABPC1,PARK7,PBX3,PHB,PSMB6,PSME1,S100A9,SFPQ,SMAD4,SMARCA4,SMARCC2,SP1,STAT5A,STAT5B,STAU1,STXBP1,TARDBP,TCF3,TP53,TP63,TRIM25,TRIM28,TUBA1C,TUBB4B,TYMS,UBC,UPP1,VDR,VIM,ZNF584	68
Cancer, Gastrointestinal Disease, Hepatic System Disease, Liver Hyperplasia/Hyperproliferation, Organismal Injury and Abnormalities	Liver tumor	1.01e-21	5FU,AHR,ANXA1,APP,CDC25B,CDC42,CDK1,CDK2,CDKN2A,CEBPB,CHD4,CLTCL1,CP,CREB1,CTNNB1,DCAF11,E2F1,EFTUD2,FOXA2,FUS,GOLGA8A/GOLGA8B,HMGB1,ID2,ID3,IFNG,JDP2,KPNB1,KRAS,MYC,NCOA1,NKX2-1,NOS2,NRAS,OBSL1,PABPC1,PBX3,PHB,PSMB5,RCAN3,SFPQ,SMAD4,SMARCA4,SMARCC2,SP1,STAT5B,STXBP1,STXBP4,TP53,TRIM25,TRIM28,TUBA1C,TUBB4B,TYMS,UBC,UPP1,VCP,VDR,VIM	58
Tissue Morphology	Quantity of cells	1.18e-21	5FU,AGR2,AHR,ANXA1,APP,CDC25B,CDC42,CDK1,CDK2,CDKN2A,CEBPB,CP,CREB1,CTNNB1,E2F1,FOXA2,HMGB1,ID2,ID3,IFNG,KRAS,MITF,MYBL2,MYC,NFKBIA,NKX2-1,NOS2,NRAS,PABPC1,PARK7,PSMB5,S100A9,SMAD4,SMARCA4,STAT5A,STAT5B,TARDBP,TCF3,TP53,TP63,TYMS,VDR,VIM	43
Cancer, Organismal Injury and Abnormalities, Reproductive System Disease	Breast adenocarcinoma	1.36e-21	5FU,ANXA1,CDC25B,CDC42,CDK1,CDK2,CDKN2A,CTNNB1,E2F1,KRAS,MITF,MYC,NFKBIA,NKX2-1,NOS2,NRAS,PARK7,SMAD4,SMARCA4,SP1,STAT5A,STAT5B,TP53,TP63,TRIM28,TUBA1C,TUBB4B,TYMS,VDR	29
Cancer, Organismal Injury and Abnormalities	Genitourinary carcinoma	1.77e-21	5FU,AGR2,AHR,ANXA1,APP,CDC25B,CDC42,CDK1,CDK2,CDKN2A,CHD4,CLTCL1,CP,CREB1,CTNNB1,DCAF11,E2F1,EFTUD2,FOXA2,FUS,GOLGA8A/GOLGA8B,HMGB1,ID2,ID3,IFNG,KPNB1,KRAS,LYZ,MITF,MYBL2,MYC,NCOA1,NFKBIA,NKX2-1,NONO,NOS2,NRAS,OBSL1,PABPC1,PARK7,PBX3,PHB,PSMB6,PSME1,SFPQ,SMAD4,SMARCA4,SMARCC2,SP1,STAT5A,STAT5B,STAU1,STXBP1,TARDBP,TCF3,TP53,TP63,TRIM25,TRIM28,TUBA1C,TUBB4B,TYMS,UBC,UPP1,VDR,VIM,ZNF584	67
Cancer, Organismal Injury and Abnormalities, Reproductive System Disease	Breast or ovarian cancer	2.27e-21	5FU,AGR2,ANXA1,APP,CDC25B,CDC42,CDK1,CDK2,CDKN2A,CEBPB,CHD4,CLTCL1,CP,CTNNB1,E2F1,EFTUD2,FOXA2,FUS,GAPDH,ID3,IFNG,KPNB1,KRAS,MITF,MYBL2,MYC,NFKBIA,NKX2-1,NONO,NOS2,NRAS,PARK7,PHB,S100A9,SFPQ,SMAD4,SMARCA4,SP1,STAT5A,STAT5B,TARDBP,TP53,TP63,TRIM25,TRIM28,TUBA1C,TUBB4B,TYMS,UBC,UPP1,VDR,VIM	52
Cancer, Hematological Disease, Immunological Disease, Organismal Injury and Abnormalities	Lymphoma	2.43e-21	AHR,ANXA1,APP,CDC25B,CDK1,CDK2,CDKN2A,CEBPB,CHD4,CTNNB1,E2F1,FUS,HMGB1,ID2,ID3,IFNG,KPNB1,KRAS,MYC,NFKBIA,NONO,NOS2,NRAS,PSMB5,PSMB6,SMARCA4,STAT5A,STAT5B,TCF3,TP53,TP63,TRIM25,TUBA1C,TUBB4B,TYMS,VCP,VDR	37
Gastrointestinal Disease, Hepatic System Disease, Organismal Injury and Abnormalities	Liver lesion	3.08e-21	5FU,AHR,ANXA1,APP,CDC25B,CDC42,CDK1,CDK2,CDKN2A,CEBPB,CHD4,CLTCL1,CP,CREB1,CTNNB1,Cu2+,DCAF11,E2F1,EFTUD2,FOXA2,FUS,GOLGA8A/GOLGA8B,HMGB1,ID2,ID3,IFNG,JDP2,KPNB1,KRAS,MYC,NCOA1,NFKBIA,NKX2-1,NOS2,NRAS,OBSL1,PABPC1,PBX3,PHB,PSMB5,RCAN3,SFPQ,SMAD4,SMARCA4,SMARCC2,SP1,STAT5B,STXBP1,STXBP4,TP53,TRIM25,TRIM28,TUBA1C,TUBB4B,TYMS,UBC,UPP1,VCP,VDR,VIM	60
Organismal Survival	Organismal death	3.51e-21	5FU,AGR2,AHR,ANXA1,APP,CDC25B,CDK1,CDK2,CDKN2A,CEBPB,CHD4,CREB1,CTNNB1,E2F1,FOXA2,FUS,HMGB1,ID2,ID3,IFNG,KRAS,LYZ,MITF,MYBL2,MYC,NCOA1,NFKBIA,NKX2-1,NOS2,NRAS,PBX3,PHB,S100A9,SMAD4,SMARCA4,SMARCC2,SP1,STAT5A,STAT5B,STXBP1,TARDBP,TCF3,TP53,TP63,TRIM28,UBC,VCP,VDR,VIM	49
Cancer, Organismal Injury and Abnormalities	Abdominal adenocarcinoma	3.68e-21	5FU,AGR2,AHR,ANXA1,APP,CDC25B,CDC42,CDK1,CDK2,CDKN2A,CEBPB,CHD4,CLTCL1,CP,CREB1,CTNNB1,DCAF11,E2F1,EFTUD2,FOXA2,FUS,GAPDH,GOLGA8A/GOLGA8B,HMGB1,ID2,IFNG,KPNB1,KRAS,LYZ,MITF,MYBL2,MYC,NCOA1,NFKBIA,NKX2-1,NONO,NOS2,NRAS,OBSL1,PABPC1,PBX3,PHB,PSMB5,PSMB6,PSME1,PTMA,S100A9,SELENOW,SFPQ,SMAD4,SMARCA4,SMARCC2,SP1,STAT5A,STAT5B,STAU1,STXBP1,STXBP4,TARDBP,TCF3,TP53,TP63,TRIM25,TRIM28,TUBA1C,TUBB4B,TYMS,U…	73
Cancer, Organismal Injury and Abnormalities	Genitourinary adenocarcinoma	4.52e-21	5FU,AHR,ANXA1,APP,CDC25B,CDC42,CDK1,CDK2,CDKN2A,CHD4,CLTCL1,CP,CREB1,CTNNB1,DCAF11,E2F1,EFTUD2,FOXA2,FUS,GOLGA8A/GOLGA8B,HMGB1,ID2,IFNG,KPNB1,KRAS,LYZ,MITF,MYBL2,MYC,NCOA1,NFKBIA,NKX2-1,NONO,NOS2,NRAS,OBSL1,PABPC1,PARK7,PBX3,PSMB6,PSME1,SMAD4,SMARCA4,SMARCC2,SP1,STAT5A,STAT5B,STAU1,STXBP1,TARDBP,TCF3,TP53,TP63,TRIM25,TRIM28,TUBA1C,TUBB4B,TYMS,UBC,UPP1,VDR,VIM,ZNF584	63
Cancer, Hematological Disease, Immunological Disease, Organismal Injury and Abnormalities	Non-Hodgkin lymphoma	5.22e-21	AHR,ANXA1,APP,CDC25B,CDK1,CDK2,CDKN2A,CEBPB,CHD4,CTNNB1,E2F1,FUS,HMGB1,ID2,ID3,IFNG,KRAS,MYC,NFKBIA,NONO,NOS2,NRAS,PSMB5,PSMB6,SMARCA4,STAT5B,TCF3,TP53,TP63,TRIM25,TUBA1C,TUBB4B,TYMS,VDR	34
Inflammatory Response	Inflammation of absolute anatomical region	6.02e-21	5FU,AGR2,AHR,ANXA1,APP,CDK2,CDKN2A,CEBPB,CHD4,CREB1,CTNNB1,E2F1,FOXA2,FUS,GAPDH,HMGB1,ID2,ID3,IFNG,KRAS,LYZ,NFKBIA,NOS2,NRAS,PARK7,PHB,PSMB5,S100A9,SMAD4,STAT5A,STAT5B,TP53,TP63,TUBA1C,TUBB4B,TYMS,UPP1,VDR,VIM	39
Cellular Movement	Invasion of tumor cell lines	6.16e-21	AGR2,AHR,ANXA1,APP,CDC25B,CDC42,CDK1,CDK2,CDKN2A,CEBPB,CTNNB1,HMGB1,ID2,IFNG,KRAS,MITF,MYC,NFKBIA,NKX2-1,NONO,NOS2,PHB,S100A9,SMAD4,SP1,STAT5B,TARDBP,TP53,TP63,VCP,VIM	31
Cell Cycle, Cellular Development, Connective Tissue Development and Function	Senescence of fibroblast cell lines	7.61e-21	CDC25B,CDK2,CDKN2A,CEBPB,CTNNB1,E2F1,ID3,KRAS,MYBL2,MYC,NRAS,PSMB5,STAT5A,TCF3,TP53,TP63	16
Cancer, Organismal Injury and Abnormalities	Carcinoma	7.78e-21	5FU,AGR2,AHR,ANXA1,APP,CDC25B,CDC42,CDK1,CDK2,CDKN2A,CEBPB,CHD4,CLTCL1,CP,CREB1,CTNNB1,DCAF11,E2F1,EFTUD2,FOXA2,FUS,GAPDH,GOLGA8A/GOLGA8B,HMGB1,ID2,ID3,IFNG,JDP2,KPNB1,KRAS,LYZ,MITF,MYBL2,MYC,NCOA1,NFKBIA,NKX2-1,NONO,NOS2,NRAS,OBSL1,PABPC1,PARK7,PBX3,PHB,PSMB5,PSMB6,PSME1,PTMA,RCAN3,S100A9,SELENOW,SFPQ,SMAD4,SMARCA4,SMARCC2,SP1,STAT5A,STAT5B,STAU1,STXBP1,STXBP4,TARDBP,TCF3,TP53,TP63,TRIM25,TRIM28…	77
Cancer, Organismal Injury and Abnormalities	Cancer of cells	8.31e-21	5FU,AGR2,AHR,ANXA1,APP,CDC25B,CDK1,CDK2,CDKN2A,CEBPB,CHD4,CLTCL1,CREB1,CTNNB1,DCAF11,E2F1,EFTUD2,FUS,GOLGA8A/GOLGA8B,HMGB1,ID2,ID3,IFNG,KPNB1,KRAS,MYC,NCOA1,NFKBIA,NKX2-1,NONO,NOS2,NRAS,OBSL1,PABPC1,PBX3,PHB,PSMB5,PSMB6,RCAN3,S100A9,SFPQ,SMAD4,SMARCA4,SMARCC2,STAT5A,STAT5B,TARDBP,TCF3,TP53,TP63,TRIM25,TRIM28,TUBA1C,TUBB4B,TYMS,UPP1,VCP,VDR,VIM	59
Cancer, Organismal Injury and Abnormalities, Reproductive System Disease	Breast or gynecological cancer	8.34e-21	5FU,AGR2,AHR,ANXA1,APP,CDC25B,CDC42,CDK1,CDK2,CDKN2A,CEBPB,CHD4,CLTCL1,CP,CTNNB1,E2F1,EFTUD2,FOXA2,FUS,GAPDH,GOLGA8A/GOLGA8B,ID3,IFNG,KPNB1,KRAS,LYZ,MITF,MYBL2,MYC,NCOA1,NFKBIA,NKX2-1,NONO,NOS2,NRAS,OBSL1,PABPC1,PARK7,PBX3,PHB,PSME1,S100A9,SFPQ,SMAD4,SMARCA4,SMARCC2,SP1,STAT5A,STAT5B,STXBP1,TARDBP,TCF3,TP53,TP63,TRIM25,TRIM28,TUBA1C,TUBB4B,TYMS,UBC,UPP1,VDR,VIM	63
Cancer, Gastrointestinal Disease, Organismal Injury and Abnormalities	Digestive system cancer	8.54e-21	5FU,AGR2,AHR,ANXA1,APP,CDC25B,CDC42,CDK1,CDK2,CDKN2A,CEBPB,CHD4,CLTCL1,CP,CREB1,CTNNB1,DCAF11,E2F1,EFTUD2,FOXA2,FUS,GAPDH,GOLGA8A/GOLGA8B,HMGB1,ID2,ID3,IFNG,JDP2,KPNB1,KRAS,LYZ,MITF,MYBL2,MYC,NCOA1,NFKBIA,NKX2-1,NONO,NOS2,NRAS,OBSL1,PABPC1,PBX3,PHB,PSMB5,PSMB6,PTMA,RCAN3,S100A9,SELENOW,SFPQ,SMAD4,SMARCA4,SMARCC2,SP1,STAT5A,STAT5B,STAU1,STXBP1,STXBP4,TARDBP,TCF3,TP53,TP63,TRIM25,TRIM28,TUBA1C,TUBB…	74
Cancer, Hematological Disease, Immunological Disease, Organismal Injury and Abnormalities	Tumorigenesis of lymphocytes	1.03e-20	AHR,ANXA1,APP,CDC25B,CDK1,CDK2,CDKN2A,CEBPB,CHD4,CTNNB1,DCAF11,E2F1,FUS,HMGB1,ID2,ID3,IFNG,KPNB1,KRAS,MYC,NFKBIA,NKX2-1,NONO,NOS2,NRAS,PBX3,PSMB5,PSMB6,S100A9,SMARCA4,STAT5A,STAT5B,TARDBP,TCF3,TP53,TP63,TRIM25,TUBA1C,TUBB4B,TYMS,VCP,VDR,VIM	43
Cancer, Organismal Injury and Abnormalities	Lymphoid cancer	1.12e-20	5FU,AHR,ANXA1,APP,CDC25B,CDK1,CDK2,CDKN2A,CEBPB,CHD4,CTNNB1,DCAF11,E2F1,FOXA2,FUS,HMGB1,ID2,ID3,IFNG,KPNB1,KRAS,MYC,NFKBIA,NKX2-1,NONO,NOS2,NRAS,PBX3,PSMB5,PSMB6,S100A9,SMARCA4,STAT5A,STAT5B,TARDBP,TCF3,TP53,TP63,TRIM25,TUBA1C,TUBB4B,TYMS,VCP,VDR,VIM	45
Cancer, Organismal Injury and Abnormalities	Pelvic cancer	2.01e-20	5FU,AGR2,AHR,ANXA1,APP,CDC25B,CDC42,CDK1,CDK2,CDKN2A,CHD4,CLTCL1,CP,CREB1,CTNNB1,E2F1,EFTUD2,FOXA2,FUS,GAPDH,GOLGA8A/GOLGA8B,ID2,ID3,IFNG,KPNB1,KRAS,LYZ,MITF,MYBL2,MYC,NCOA1,NFKBIA,NKX2-1,NONO,NOS2,NRAS,OBSL1,PABPC1,PBX3,PSMB6,PSME1,S100A9,SFPQ,SMAD4,SMARCA4,SMARCC2,SP1,STAT5A,STAT5B,STAU1,STXBP1,TARDBP,TCF3,TP53,TP63,TRIM25,TRIM28,TUBA1C,TUBB4B,TYMS,UBC,UPP1,VDR,VIM,ZNF584	65
Inflammatory Response	Inflammation of body cavity	3.58e-20	5FU,AGR2,AHR,ANXA1,CDK2,CDKN2A,CEBPB,CHD4,CREB1,CTNNB1,E2F1,FOXA2,GAPDH,HMGB1,ID2,ID3,IFNG,KRAS,LYZ,NFKBIA,NOS2,NRAS,PARK7,PHB,PSMB5,S100A9,SMAD4,STAT5A,STAT5B,TP53,TP63,TUBA1C,TUBB4B,TYMS,VDR	35
Inflammatory Response, Organismal Injury and Abnormalities	Inflammation of organ	3.86e-20	5FU,AGR2,AHR,ANXA1,APP,CDK2,CDKN2A,CEBPB,CHD4,CREB1,CTNNB1,E2F1,FOXA2,FUS,GAPDH,HMGB1,ID2,ID3,IFNG,KRAS,LYZ,NFKBIA,NOS2,NRAS,PARK7,PHB,PSMB5,S100A9,SMAD4,STAT5A,STAT5B,TP53,TP63,TUBA1C,TUBB4B,TYMS,UPP1,VCP,VDR,VIM	40
Cancer, Hematological Disease, Immunological Disease, Organismal Injury and Abnormalities	Lymphocytic cancer	5e-20	AHR,ANXA1,APP,CDC25B,CDK1,CDK2,CDKN2A,CEBPB,CHD4,CTNNB1,DCAF11,E2F1,FOXA2,FUS,HMGB1,ID2,ID3,IFNG,KPNB1,KRAS,MYC,NFKBIA,NKX2-1,NONO,NOS2,NRAS,PBX3,PSMB5,PSMB6,S100A9,SMARCA4,STAT5A,STAT5B,TARDBP,TCF3,TP53,TP63,TRIM25,TUBA1C,TUBB4B,TYMS,VCP,VDR,VIM	44
Cancer, Hematological Disease, Organismal Injury and Abnormalities	Hematologic cancer of cells	5.19e-20	AHR,ANXA1,APP,CDC25B,CDK1,CDK2,CDKN2A,CEBPB,CHD4,CTNNB1,DCAF11,E2F1,FUS,HMGB1,ID2,ID3,IFNG,KPNB1,KRAS,MYC,NFKBIA,NKX2-1,NONO,NOS2,NRAS,PBX3,PSMB5,PSMB6,S100A9,SMARCA4,STAT5A,STAT5B,TARDBP,TCF3,TP53,TP63,TRIM25,TUBA1C,TUBB4B,TYMS,VCP,VDR	42
Cancer, Hematological Disease, Organismal Injury and Abnormalities	Lymphocytic neoplasm	5.85e-20	AHR,ANXA1,APP,CDC25B,CDK1,CDK2,CDKN2A,CEBPB,CHD4,CTNNB1,DCAF11,E2F1,FOXA2,FUS,HMGB1,ID2,ID3,IFNG,KPNB1,KRAS,MYC,NFKBIA,NKX2-1,NONO,NOS2,NRAS,PBX3,PSMB5,PSMB6,S100A9,SMARCA4,STAT5A,STAT5B,TARDBP,TCF3,TP53,TP63,TRIM25,TUBA1C,TUBB4B,TYMS,VCP,VDR,VIM	44
Cancer, Organismal Injury and Abnormalities	Intraabdominal organ tumor	7.06e-20	5FU,AGR2,AHR,ANXA1,APP,CDC25B,CDC42,CDK1,CDK2,CDKN2A,CEBPB,CHD4,CLTCL1,CP,CREB1,CTNNB1,DCAF11,E2F1,EFTUD2,FOXA2,FUS,GAPDH,GOLGA8A/GOLGA8B,HMGB1,ID2,ID3,IFNG,JDP2,KPNB1,KRAS,LYZ,MITF,MYBL2,MYC,NCOA1,NFKBIA,NKX2-1,NONO,NOS2,NRAS,OBSL1,PABPC1,PBX3,PHB,PSMB5,PSMB6,PSME1,PTMA,RCAN3,S100A9,SELENOW,SFPQ,SMAD4,SMARCA4,SMARCC2,SP1,STAT5A,STAT5B,STAU1,STXBP1,STXBP4,TARDBP,TCF3,TP53,TP63,TRIM25,TRIM28,TUBA1…	75
Cancer, Gastrointestinal Disease, Organismal Injury and Abnormalities	Intestinal tumor	8.02e-20	5FU,AGR2,AHR,ANXA1,APP,CDC25B,CDC42,CDK1,CDK2,CDKN2A,CEBPB,CHD4,CLTCL1,CP,CREB1,CTNNB1,DCAF11,E2F1,EFTUD2,FOXA2,FUS,GAPDH,GOLGA8A/GOLGA8B,HMGB1,ID2,ID3,IFNG,KPNB1,KRAS,MITF,MYBL2,MYC,NCOA1,NFKBIA,NKX2-1,NONO,NOS2,NRAS,OBSL1,PABPC1,PBX3,PHB,PSMB5,PSMB6,PTMA,S100A9,SELENOW,SFPQ,SMAD4,SMARCA4,SMARCC2,SP1,STAT5A,STAT5B,STAU1,STXBP1,STXBP4,TARDBP,TCF3,TP53,TP63,TRIM28,TUBA1C,TUBB4B,TYMS,UBC,VCP,VDR,VIM	69
Cancer, Organismal Injury and Abnormalities	Breast or pancreatic cancer	9.42e-20	5FU,AGR2,AHR,ANXA1,APP,CDC25B,CDC42,CDK1,CDK2,CDKN2A,CEBPB,CHD4,CLTCL1,CP,CTNNB1,DCAF11,E2F1,EFTUD2,FOXA2,FUS,GAPDH,HMGB1,ID3,IFNG,KPNB1,KRAS,MITF,MYBL2,MYC,NFKBIA,NKX2-1,NONO,NOS2,NRAS,PABPC1,PARK7,PHB,S100A9,SFPQ,SMAD4,SMARCA4,SP1,STAT5A,STAT5B,TARDBP,TP53,TP63,TRIM25,TRIM28,TUBA1C,TUBB4B,TYMS,UBC,UPP1,VDR,VIM	56
Cellular Movement	Cell movement	9.59e-20	5FU,AGR2,AHR,ANXA1,APP,CDC25B,CDC42,CDK1,CDKN2A,CEBPB,CHD4,CREB1,CTNNB1,Cu2+,FOXA2,GAPDH,HMGB1,ID2,ID3,IFNG,KRAS,LYZ,MITF,MYC,NFKBIA,NKX2-1,NOS2,NRAS,PARK7,PHB,PTMA,S100A9,SMAD4,SMARCA4,SP1,STAT5A,STAT5B,STXBP4,TARDBP,TCF3,TP53,TP63,TUBA1C,VCP,VDR,VIM	46
Cancer, Gastrointestinal Disease, Organismal Injury and Abnormalities	Gastrointestinal tumor	9.78e-20	5FU,AGR2,AHR,ANXA1,APP,CDC25B,CDC42,CDK1,CDK2,CDKN2A,CEBPB,CHD4,CLTCL1,CP,CREB1,CTNNB1,DCAF11,E2F1,EFTUD2,FOXA2,FUS,GAPDH,GOLGA8A/GOLGA8B,HMGB1,ID2,ID3,IFNG,KPNB1,KRAS,LYZ,MITF,MYBL2,MYC,NCOA1,NFKBIA,NKX2-1,NONO,NOS2,NRAS,OBSL1,PABPC1,PBX3,PHB,PSMB5,PSMB6,PTMA,S100A9,SELENOW,SFPQ,SMAD4,SMARCA4,SMARCC2,SP1,STAT5A,STAT5B,STAU1,STXBP1,STXBP4,TARDBP,TCF3,TP53,TP63,TRIM28,TUBA1C,TUBB4B,TYMS,UBC,UPP1,V…	71
Cell Cycle	Arrest in cell cycle progression	1.21e-19	5FU,AHR,CDC25B,CDC42,CDK2,CDKN2A,CEBPB,CREB1,CTNNB1,E2F1,ID2,IFNG,KRAS,MITF,MYC,NFKBIA,SMARCA4,TCF3,TP53,TP63,TYMS	21
Cell Cycle	Arrest in interphase of tumor cell lines	1.26e-19	5FU,AHR,CDC25B,CDC42,CDK1,CDK2,CDKN2A,CEBPB,CTNNB1,E2F1,ID3,IFNG,KPNB1,MYBL2,MYC,NFKBIA,NRAS,PHB,SP1,TP53,TP63,TYMS	22
Cancer, Organismal Injury and Abnormalities, Reproductive System Disease	Female genital neoplasm	2.05e-19	5FU,AGR2,AHR,ANXA1,APP,CDC25B,CDC42,CDK1,CDK2,CDKN2A,CHD4,CLTCL1,CP,CTNNB1,E2F1,EFTUD2,FOXA2,FUS,GAPDH,GOLGA8A/GOLGA8B,IFNG,KPNB1,KRAS,LYZ,MITF,MYBL2,MYC,NCOA1,NKX2-1,NONO,NOS2,NRAS,OBSL1,PABPC1,PBX3,PHB,PSME1,SFPQ,SMAD4,SMARCA4,SMARCC2,STAT5A,STAT5B,STXBP1,TARDBP,TCF3,TP53,TP63,TRIM25,TRIM28,TUBA1C,TUBB4B,TYMS,UBC,VCP,VDR,VIM	57
Cancer, Organismal Injury and Abnormalities	Head and neck tumor	2.42e-19	5FU,AGR2,AHR,ANXA1,APP,CDC25B,CDC42,CDK1,CDK2,CDKN2A,CEBPB,CHD4,CLTCL1,CP,CREB1,CTNNB1,DCAF11,E2F1,EFTUD2,FOXA2,FUS,GAPDH,GOLGA8A/GOLGA8B,HMGB1,ID3,IFNG,JDP2,KPNB1,KRAS,MITF,MYBL2,MYC,NCOA1,NFKBIA,NKX2-1,NONO,NOS2,NRAS,OBSL1,PABPC1,PARK7,PBX3,PHB,PSMB6,PTMA,RCAN3,S100A9,SELENOW,SFPQ,SMAD4,SMARCA4,SMARCC2,SP1,STAT5A,STAT5B,STAU1,STXBP1,STXBP4,TCF3,TP53,TP63,TRIM25,TRIM28,TUBA1C,TUBB4B,TYMS,UBC,UPP…	72
Organismal Injury and Abnormalities	Benign lesion	2.66e-19	5FU,AHR,ANXA1,APP,CDC25B,CDK1,CDK2,CDKN2A,CEBPB,CTNNB1,E2F1,HMGB1,IFNG,KRAS,MYBL2,MYC,NFKBIA,NRAS,PARK7,PHB,S100A9,SMAD4,SMARCA4,STAT5A,TP53,TP63,TUBA1C,TUBB4B,TYMS,VCP,VDR	31
Cancer, Organismal Injury and Abnormalities, Reproductive System Disease	Ductal breast carcinoma	3.8e-19	5FU,ANXA1,CDC25B,CDC42,CDK1,CDK2,CDKN2A,E2F1,KRAS,MITF,NFKBIA,NKX2-1,NOS2,NRAS,PARK7,SMAD4,SMARCA4,SP1,STAT5A,STAT5B,TP53,TP63,TRIM28,TUBA1C,TUBB4B,TYMS	26
Cancer, Gastrointestinal Disease, Organismal Injury and Abnormalities	Malignant neoplasm of large intestine	5.01e-19	5FU,AGR2,AHR,ANXA1,APP,CDC25B,CDC42,CDK1,CDK2,CDKN2A,CEBPB,CHD4,CLTCL1,CP,CREB1,CTNNB1,DCAF11,E2F1,EFTUD2,FOXA2,FUS,GAPDH,GOLGA8A/GOLGA8B,HMGB1,ID2,IFNG,KPNB1,KRAS,MITF,MYBL2,MYC,NCOA1,NFKBIA,NKX2-1,NONO,NOS2,NRAS,OBSL1,PABPC1,PBX3,PHB,PSMB5,PSMB6,PTMA,S100A9,SELENOW,SFPQ,SMAD4,SMARCA4,SMARCC2,SP1,STAT5A,STAT5B,STAU1,STXBP1,STXBP4,TARDBP,TCF3,TP53,TP63,TRIM28,TUBA1C,TUBB4B,TYMS,UBC,VCP,VDR,VIM	68
Cancer, Gastrointestinal Disease, Organismal Injury and Abnormalities	Gastrointestinal tract cancer	7.32e-19	5FU,AGR2,AHR,ANXA1,APP,CDC25B,CDC42,CDK1,CDK2,CDKN2A,CEBPB,CHD4,CLTCL1,CP,CREB1,CTNNB1,DCAF11,E2F1,EFTUD2,FOXA2,FUS,GAPDH,GOLGA8A/GOLGA8B,HMGB1,ID2,IFNG,KPNB1,KRAS,LYZ,MITF,MYBL2,MYC,NCOA1,NFKBIA,NKX2-1,NONO,NOS2,NRAS,OBSL1,PABPC1,PBX3,PHB,PSMB5,PSMB6,PTMA,S100A9,SELENOW,SFPQ,SMAD4,SMARCA4,SMARCC2,SP1,STAT5A,STAT5B,STAU1,STXBP1,STXBP4,TARDBP,TCF3,TP53,TP63,TRIM28,TUBA1C,TUBB4B,TYMS,UBC,UPP1,VCP,V…	70
Cell Cycle	G1 phase	9e-19	5FU,AHR,CDC25B,CDC42,CDK1,CDK2,CDKN2A,CEBPB,CTNNB1,E2F1,ID2,ID3,IFNG,KPNB1,KRAS,MYBL2,MYC,NFKBIA,PHB,SP1,TP53,TP63,TYMS	23
Cancer, Organismal Injury and Abnormalities	Breast or colorectal cancer	9.44e-19	5FU,AGR2,ANXA1,APP,CDC25B,CDC42,CDK1,CDK2,CDKN2A,CEBPB,CHD4,CLTCL1,CP,CTNNB1,DCAF11,E2F1,EFTUD2,FOXA2,FUS,HMGB1,ID2,IFNG,KPNB1,KRAS,MITF,MYBL2,MYC,NCOA1,NFKBIA,NKX2-1,NONO,NOS2,NRAS,OBSL1,PABPC1,PARK7,PBX3,PHB,PTMA,S100A9,SFPQ,SMAD4,SMARCA4,SMARCC2,SP1,STAT5A,STAT5B,TARDBP,TCF3,TP53,TP63,TRIM25,TRIM28,TUBA1C,TUBB4B,TYMS,UBC,UPP1,VCP,VDR,VIM	61
Cancer, Organismal Injury and Abnormalities	Extrapancreatic malignant tumor	1.09e-18	5FU,AGR2,AHR,ANXA1,APP,CDC25B,CDC42,CDK1,CDK2,CDKN2A,CEBPB,CHD4,CLTCL1,CP,CREB1,CTNNB1,DCAF11,E2F1,EFTUD2,FOXA2,FUS,GAPDH,GOLGA8A/GOLGA8B,HMGB1,ID2,ID3,IFNG,JDP2,KPNB1,KRAS,LYZ,MITF,MYBL2,MYC,NCOA1,NFKBIA,NKX2-1,NONO,NOS2,NRAS,OBSL1,PABPC1,PARK7,PBX3,PHB,PSMB5,PSMB6,PSME1,PTMA,RCAN3,S100A9,SELENOW,SFPQ,SMAD4,SMARCA4,SMARCC2,SP1,STAT5A,STAT5B,STAU1,STXBP1,STXBP4,TARDBP,TCF3,TP53,TP63,TRIM25,TRIM28…	77
Cell Cycle	Arrest in interphase	1.15e-18	5FU,AHR,CDC25B,CDC42,CDK1,CDK2,CDKN2A,CEBPB,CTNNB1,E2F1,ID3,IFNG,KPNB1,KRAS,MYBL2,MYC,NFKBIA,NRAS,PHB,SMARCA4,SP1,TP53,TP63,TYMS	24
Cancer, Organismal Injury and Abnormalities	Cancer of secretory structure	1.17e-18	5FU,AGR2,AHR,ANXA1,CDC25B,CDC42,CDK1,CDK2,CDKN2A,CEBPB,CHD4,CLTCL1,CP,CREB1,CTNNB1,DCAF11,E2F1,EFTUD2,FOXA2,FUS,GAPDH,GOLGA8A/GOLGA8B,HMGB1,ID2,ID3,IFNG,JDP2,KRAS,LYZ,MITF,MYBL2,MYC,NCOA1,NFKBIA,NKX2-1,NONO,NOS2,NRAS,OBSL1,PABPC1,PARK7,PBX3,PHB,PSMB6,PTMA,S100A9,SFPQ,SMAD4,SMARCA4,SMARCC2,SP1,STAT5A,STAT5B,STAU1,STXBP1,STXBP4,TCF3,TP53,TP63,TRIM25,TRIM28,TUBA1C,TUBB4B,TYMS,UBC,UPP1,VCP,VDR,VIM,ZN…	70
Tissue Morphology	Quantity of tumor cell lines	1.22e-18	5FU,CDC25B,CDK2,CDKN2A,CEBPB,CTNNB1,E2F1,FOXA2,HMGB1,IFNG,MYBL2,MYC,NFKBIA,STAT5A,STAT5B,TP53,TP63,TYMS	18
Cancer, Gastrointestinal Disease, Organismal Injury and Abnormalities	Large intestine carcinoma	1.22e-18	5FU,AHR,ANXA1,APP,CDC25B,CDC42,CDK1,CDK2,CDKN2A,CEBPB,CHD4,CLTCL1,CP,CREB1,CTNNB1,DCAF11,EFTUD2,FOXA2,FUS,GAPDH,GOLGA8A/GOLGA8B,HMGB1,ID2,IFNG,KPNB1,KRAS,MITF,MYBL2,MYC,NCOA1,NFKBIA,NKX2-1,NONO,NOS2,NRAS,OBSL1,PABPC1,PBX3,PHB,PSMB5,PSMB6,PTMA,S100A9,SELENOW,SFPQ,SMAD4,SMARCA4,SMARCC2,SP1,STAT5A,STAT5B,STAU1,STXBP1,STXBP4,TARDBP,TCF3,TP53,TP63,TRIM28,TUBA1C,TUBB4B,TYMS,UBC,VCP,VDR,VIM	66
Cell Cycle	Arrest in G1 phase of tumor cell lines	1.55e-18	5FU,AHR,CDC25B,CDC42,CDK2,CDKN2A,CEBPB,E2F1,ID3,IFNG,KPNB1,MYBL2,MYC,PHB,SP1,TP53,TP63,TYMS	18
Cancer, Organismal Injury and Abnormalities, Reproductive System Disease	Breast carcinoma	1.56e-18	5FU,AGR2,ANXA1,CDC25B,CDC42,CDK1,CDK2,CDKN2A,CHD4,CTNNB1,E2F1,EFTUD2,FUS,KPNB1,KRAS,MITF,MYBL2,MYC,NFKBIA,NKX2-1,NOS2,NRAS,PARK7,PHB,SMAD4,SMARCA4,SP1,STAT5A,STAT5B,TP53,TP63,TRIM25,TRIM28,TUBA1C,TUBB4B,TYMS,UBC,VDR	38
Cellular Development	Maturation of cells	1.57e-18	AHR,APP,CDC25B,CDC42,CDK1,CDKN2A,CEBPB,CREB1,CTNNB1,E2F1,HMGB1,ID2,IFNG,MITF,MYC,NCOA1,PTMA,SMAD4,STAT5A,STXBP1,TCF3,TP53	22
Cellular Growth and Proliferation, Lymphoid Tissue Structure and Development	Proliferation of lymphatic system cells	1.58e-18	AHR,ANXA1,APP,CDC25B,CDC42,CDK2,CDKN2A,CEBPB,CREB1,CTNNB1,E2F1,HMGB1,ID2,ID3,IFNG,KRAS,MYC,NFKBIA,NOS2,NRAS,SMAD4,SMARCA4,STAT5A,STAT5B,TCF3,TP53,VDR,VIM	28
Cell Cycle	Interphase of tumor cell lines	1.76e-18	5FU,AHR,CDC25B,CDC42,CDK1,CDK2,CDKN2A,CEBPB,CTNNB1,E2F1,ID3,IFNG,KPNB1,KRAS,MYBL2,MYC,NFKBIA,NRAS,PHB,SP1,TP53,TP63,TYMS	23
Cancer, Gastrointestinal Disease, Organismal Injury and Abnormalities	Gastrointestinal carcinoma	2.43e-18	5FU,AHR,ANXA1,APP,CDC25B,CDC42,CDK1,CDK2,CDKN2A,CEBPB,CHD4,CLTCL1,CP,CREB1,CTNNB1,DCAF11,EFTUD2,FOXA2,FUS,GAPDH,GOLGA8A/GOLGA8B,HMGB1,ID2,IFNG,KPNB1,KRAS,LYZ,MITF,MYBL2,MYC,NCOA1,NFKBIA,NKX2-1,NONO,NOS2,NRAS,OBSL1,PABPC1,PBX3,PHB,PSMB5,PSMB6,PTMA,S100A9,SELENOW,SFPQ,SMAD4,SMARCA4,SMARCC2,SP1,STAT5A,STAT5B,STAU1,STXBP1,STXBP4,TARDBP,TCF3,TP53,TP63,TRIM28,TUBA1C,TUBB4B,TYMS,UBC,UPP1,VCP,VDR,VIM	68
Cancer, Organismal Injury and Abnormalities, Reproductive System Disease	Female genital tract cancer	3.37e-18	5FU,AGR2,AHR,ANXA1,APP,CDC25B,CDC42,CDK1,CDK2,CDKN2A,CHD4,CLTCL1,CP,CTNNB1,E2F1,EFTUD2,FOXA2,FUS,GAPDH,GOLGA8A/GOLGA8B,IFNG,KPNB1,KRAS,LYZ,MITF,MYBL2,MYC,NCOA1,NKX2-1,NONO,NOS2,NRAS,OBSL1,PABPC1,PBX3,PSME1,SFPQ,SMAD4,SMARCA4,SMARCC2,STAT5A,STAT5B,STXBP1,TARDBP,TCF3,TP53,TP63,TRIM25,TRIM28,TUBA1C,TUBB4B,TYMS,UBC,VDR,VIM	55
Cellular Development, Cellular Growth and Proliferation, Connective Tissue Development and Function	Proliferation of fibroblast cell lines	3.44e-18	5FU,AHR,CDC25B,CDC42,CDK1,CDKN2A,CEBPB,CREB1,CTNNB1,E2F1,HMGB1,IFNG,KRAS,MITF,MYBL2,MYC,NFKBIA,NRAS,PTMA,SFPQ,TP53	21
Cell Cycle	G1 phase of tumor cell lines	3.84e-18	5FU,AHR,CDC25B,CDC42,CDK2,CDKN2A,CEBPB,E2F1,ID3,IFNG,KPNB1,MYBL2,MYC,NFKBIA,PHB,SP1,TP53,TP63,TYMS	19
Cancer, Hematological Disease, Immunological Disease, Organismal Injury and Abnormalities	Mature B-cell neoplasm	4.94e-18	AHR,ANXA1,APP,CDK1,CDK2,CDKN2A,CHD4,CTNNB1,E2F1,FUS,HMGB1,ID3,IFNG,KRAS,MYC,NKX2-1,NONO,NOS2,NRAS,PBX3,PSMB5,PSMB6,S100A9,SMARCA4,STAT5B,TCF3,TP53,TP63,TUBA1C,TUBB4B,TYMS,VDR,VIM	33
Cancer, Organismal Injury and Abnormalities	Extracranial solid tumor	6.11e-18	5FU,AGR2,AHR,ANXA1,APP,CDC25B,CDC42,CDK1,CDK2,CDKN2A,CEBPB,CHD4,CLTCL1,CP,CREB1,CTNNB1,DCAF11,E2F1,EFTUD2,FOXA2,FUS,GAPDH,GOLGA8A/GOLGA8B,HMGB1,ID2,ID3,IFNG,JDP2,KPNB1,KRAS,LYZ,MITF,MYBL2,MYC,NCOA1,NFKBIA,NKX2-1,NONO,NOS2,NRAS,OBSL1,PABPC1,PARK7,PBX3,PHB,PSMB5,PSMB6,PSME1,PTMA,RCAN3,S100A9,SELENOW,SFPQ,SMAD4,SMARCA4,SMARCC2,SP1,STAT5A,STAT5B,STAU1,STXBP1,STXBP4,TARDBP,TCF3,TP53,TP63,TRIM25,TRIM28…	77
Organismal Development	Abnormal morphology of body cavity	6.31e-18	AGR2,AHR,CDC25B,CDK2,CDKN2A,CEBPB,CP,CREB1,CTNNB1,E2F1,FOXA2,HMGB1,ID2,ID3,IFNG,KRAS,MYC,NCOA1,NFKBIA,NKX2-1,NOS2,NRAS,PARK7,PBX3,SMAD4,SMARCA4,STAT5A,STAT5B,TCF3,TP53,TP63,TRIM25,VDR	33
Cancer, Gastrointestinal Disease, Organismal Injury and Abnormalities	Gastrointestinal adenocarcinoma	7.09e-18	5FU,AHR,ANXA1,APP,CDC25B,CDC42,CDK1,CDK2,CDKN2A,CEBPB,CHD4,CLTCL1,CP,CREB1,CTNNB1,DCAF11,EFTUD2,FOXA2,FUS,GAPDH,GOLGA8A/GOLGA8B,HMGB1,ID2,KPNB1,KRAS,LYZ,MITF,MYBL2,MYC,NCOA1,NFKBIA,NKX2-1,NONO,NOS2,NRAS,OBSL1,PABPC1,PBX3,PHB,PSMB5,PSMB6,PTMA,S100A9,SELENOW,SFPQ,SMAD4,SMARCA4,SMARCC2,SP1,STAT5A,STAT5B,STAU1,STXBP1,STXBP4,TARDBP,TCF3,TP53,TP63,TRIM28,TUBA1C,TUBB4B,TYMS,UBC,VCP,VDR,VIM	66
Cancer, Organismal Injury and Abnormalities	Formation of solid tumor	8.5e-18	5FU,AGR2,AHR,ANXA1,APP,CDC25B,CDC42,CDK1,CDK2,CDKN2A,CEBPB,CHD4,CLTCL1,CP,CTNNB1,DCAF11,E2F1,EFTUD2,FOXA2,FUS,GAPDH,GOLGA8A/GOLGA8B,HMGB1,ID2,ID3,IFNG,KPNB1,KRAS,LYZ,MITF,MYBL2,MYC,NCOA1,NFKBIA,NKX2-1,NONO,NOS2,NRAS,OBSL1,PABPC1,PARK7,PBX3,PHB,PSMB6,PSME1,PTMA,S100A9,SELENOW,SFPQ,SMAD4,SMARCA4,SMARCC2,SP1,STAT5A,STAT5B,STXBP1,STXBP4,TARDBP,TCF3,TP53,TP63,TRIM25,TRIM28,TUBA1C,TUBB4B,TYMS,UBC,VCP,V…	71
Cell Cycle	Interphase	1.1e-17	5FU,AHR,APP,CDC25B,CDC42,CDK1,CDK2,CDKN2A,CEBPB,CTNNB1,E2F1,ID2,ID3,IFNG,KPNB1,KRAS,MYBL2,MYC,NFKBIA,NRAS,PHB,SMARCA4,SP1,TP53,TP63,TUBB4B,TYMS	27
Cancer, Organismal Injury and Abnormalities, Reproductive System Disease	Tumorigenesis of reproductive tract	1.15e-17	5FU,AGR2,AHR,ANXA1,APP,CDC42,CDK1,CDK2,CDKN2A,CHD4,CLTCL1,CP,CTNNB1,E2F1,EFTUD2,FOXA2,FUS,GAPDH,GOLGA8A/GOLGA8B,IFNG,KPNB1,KRAS,LYZ,MITF,MYBL2,MYC,NKX2-1,NONO,NOS2,NRAS,OBSL1,PABPC1,PBX3,PHB,PSME1,SFPQ,SMAD4,SMARCA4,SMARCC2,STAT5A,STAT5B,STXBP1,TARDBP,TCF3,TP53,TP63,TRIM25,TRIM28,TUBA1C,TUBB4B,TYMS,UBC,VCP,VDR,VIM	55
Tissue Development	Growth of epithelial tissue	1.64e-17	AGR2,AHR,APP,CDC25B,CDK2,CDKN2A,CEBPB,CTNNB1,E2F1,HMGB1,ID2,IFNG,KRAS,MITF,MYC,NFKBIA,NRAS,S100A9,SMAD4,SP1,STAT5A,STXBP4,TP53,TP63,VDR,VIM	26
Cancer, Organismal Injury and Abnormalities	Head and neck carcinoma	2.27e-17	5FU,AGR2,AHR,ANXA1,APP,CDC25B,CDC42,CDK1,CDK2,CDKN2A,CEBPB,CHD4,CLTCL1,CP,CREB1,CTNNB1,DCAF11,E2F1,EFTUD2,FOXA2,FUS,GAPDH,GOLGA8A/GOLGA8B,HMGB1,ID3,JDP2,KRAS,MYBL2,MYC,NCOA1,NFKBIA,NKX2-1,NONO,NOS2,NRAS,OBSL1,PABPC1,PARK7,PBX3,PHB,PTMA,RCAN3,S100A9,SFPQ,SMAD4,SMARCA4,SMARCC2,SP1,STAT5A,STAT5B,STAU1,STXBP1,STXBP4,TCF3,TP53,TP63,TRIM25,TRIM28,TUBA1C,TUBB4B,TYMS,UBC,UPP1,VCP,VDR,VIM,ZNF584	67
Organismal Development	Morphology of body cavity	2.61e-17	5FU,AGR2,AHR,APP,CDC25B,CDK2,CDKN2A,CEBPB,CP,CREB1,CTNNB1,E2F1,FOXA2,HMGB1,ID2,ID3,IFNG,KRAS,MYC,NCOA1,NFKBIA,NKX2-1,NOS2,NRAS,PARK7,PBX3,SMAD4,SMARCA4,STAT5A,STAT5B,TCF3,TP53,TP63,TRIM25,VDR	35
Cancer, Organismal Injury and Abnormalities	Head and neck cancer	3.99e-17	5FU,AGR2,AHR,ANXA1,APP,CDC25B,CDC42,CDK1,CDK2,CDKN2A,CEBPB,CHD4,CLTCL1,CP,CREB1,CTNNB1,DCAF11,E2F1,EFTUD2,FOXA2,FUS,GAPDH,GOLGA8A/GOLGA8B,HMGB1,ID3,JDP2,KRAS,MITF,MYBL2,MYC,NCOA1,NFKBIA,NKX2-1,NONO,NOS2,NRAS,OBSL1,PABPC1,PARK7,PBX3,PHB,PTMA,RCAN3,S100A9,SFPQ,SMAD4,SMARCA4,SMARCC2,SP1,STAT5A,STAT5B,STAU1,STXBP1,STXBP4,TCF3,TP53,TP63,TRIM25,TRIM28,TUBA1C,TUBB4B,TYMS,UBC,UPP1,VCP,VDR,VIM,ZNF584	68
Cellular Movement	Cell movement of tumor cell lines	4.09e-17	AGR2,AHR,ANXA1,APP,CDC25B,CDC42,CDKN2A,CEBPB,CTNNB1,HMGB1,ID2,IFNG,KRAS,MITF,MYC,NFKBIA,NOS2,NRAS,PHB,S100A9,SMAD4,SP1,STXBP4,TARDBP,TCF3,TP53,TP63,TUBA1C,VCP,VIM	30
Hematological System Development and Function, Lymphoid Tissue Structure and Development, Tissue Morphology	Morphology of lymphoid tissue	4.26e-17	5FU,AGR2,AHR,CDKN2A,CEBPB,CTNNB1,E2F1,ID2,ID3,IFNG,KRAS,MYC,NFKBIA,NOS2,NRAS,STAT5A,STAT5B,TCF3,TP53,TP63,VDR	21
Cancer, Gastrointestinal Disease, Organismal Injury and Abnormalities	Large intestine adenocarcinoma	4.83e-17	5FU,AHR,ANXA1,APP,CDC25B,CDC42,CDK1,CDK2,CDKN2A,CEBPB,CHD4,CLTCL1,CP,CREB1,CTNNB1,DCAF11,EFTUD2,FUS,GAPDH,GOLGA8A/GOLGA8B,HMGB1,ID2,KPNB1,KRAS,MITF,MYBL2,MYC,NCOA1,NFKBIA,NKX2-1,NONO,NOS2,NRAS,OBSL1,PABPC1,PBX3,PHB,PSMB5,PSMB6,PTMA,S100A9,SELENOW,SFPQ,SMAD4,SMARCA4,SMARCC2,SP1,STAT5A,STAT5B,STAU1,STXBP1,STXBP4,TARDBP,TCF3,TP53,TP63,TRIM28,TUBA1C,TUBB4B,TYMS,UBC,VCP,VDR,VIM	64
Organismal Development, Organismal Injury and Abnormalities	Abnormal morphology of abdomen	5e-17	AGR2,AHR,CDC25B,CDK2,CDKN2A,CEBPB,CP,CTNNB1,E2F1,FOXA2,ID2,IFNG,KRAS,MYC,NCOA1,NFKBIA,NKX2-1,NOS2,NRAS,PARK7,STAT5A,STAT5B,TP53,TP63,TRIM25,VDR	26
Gastrointestinal Disease, Inflammatory Response	Inflammation of gastrointestinal tract	7.75e-17	5FU,AGR2,AHR,ANXA1,CDKN2A,CREB1,CTNNB1,E2F1,HMGB1,ID2,ID3,IFNG,KRAS,LYZ,NFKBIA,NOS2,PARK7,PHB,S100A9,STAT5A,STAT5B,TP53,VDR	23
Cell Cycle	Cell cycle progression of tumor cell lines	9.78e-17	5FU,AHR,APP,CDC25B,CDK1,CDK2,CDKN2A,CEBPB,E2F1,ID3,KRAS,MYC,PHB,SFPQ,SMARCA4,STAT5B,TP53,TP63	18
Cancer, Organismal Injury and Abnormalities	Neck neoplasm	1.23e-16	5FU,AGR2,AHR,ANXA1,APP,CDC25B,CDC42,CDK1,CDK2,CDKN2A,CEBPB,CHD4,CLTCL1,CP,CREB1,CTNNB1,DCAF11,E2F1,EFTUD2,FOXA2,FUS,GAPDH,GOLGA8A/GOLGA8B,HMGB1,ID3,JDP2,KRAS,MYBL2,MYC,NCOA1,NFKBIA,NKX2-1,NONO,NOS2,NRAS,OBSL1,PABPC1,PARK7,PHB,PTMA,RCAN3,SFPQ,SMAD4,SMARCA4,SMARCC2,SP1,STAT5A,STAT5B,STAU1,STXBP1,STXBP4,TCF3,TP53,TP63,TRIM25,TRIM28,TUBA1C,TUBB4B,TYMS,UBC,UPP1,VCP,VDR,VIM,ZNF584	65
Cancer, Organismal Injury and Abnormalities	Frequency of tumor	1.23e-16	5FU,AGR2,AHR,ANXA1,APP,CDC25B,CDC42,CDK1,CDK2,CDKN2A,CEBPB,CHD4,CLTCL1,CP,CTNNB1,DCAF11,E2F1,EFTUD2,FOXA2,FUS,GAPDH,GOLGA8A/GOLGA8B,HMGB1,ID2,IFNG,KPNB1,KRAS,LYZ,MITF,MYBL2,MYC,NCOA1,NFKBIA,NKX2-1,NONO,NOS2,NRAS,OBSL1,PABPC1,PARK7,PBX3,PHB,PSME1,PTMA,S100A9,SFPQ,SMAD4,SMARCA4,SMARCC2,STAT5A,STAT5B,STXBP1,TARDBP,TCF3,TP53,TP63,TRIM25,TRIM28,TUBA1C,TUBB4B,TYMS,UBC,VCP,VDR,VIM,ZNF584	66
Cellular Growth and Proliferation, Tissue Development	Proliferation of epithelial cells	1.37e-16	AGR2,AHR,CDC25B,CDK2,CDKN2A,CEBPB,CTNNB1,E2F1,ID2,IFNG,KRAS,MITF,MYC,NFKBIA,NRAS,SMAD4,STAT5A,STXBP4,TP53,TP63,VDR,VIM	22
Cancer, Organismal Injury and Abnormalities	Pelvic carcinoma	1.54e-16	5FU,AHR,ANXA1,APP,CDC42,CDKN2A,CHD4,CLTCL1,CP,CREB1,CTNNB1,E2F1,EFTUD2,FOXA2,FUS,GOLGA8A/GOLGA8B,ID2,ID3,IFNG,KPNB1,KRAS,LYZ,MITF,MYBL2,MYC,NCOA1,NFKBIA,NKX2-1,NONO,NOS2,NRAS,OBSL1,PABPC1,PBX3,PSMB6,PSME1,SFPQ,SMAD4,SMARCA4,SMARCC2,SP1,STAT5A,STAT5B,STAU1,STXBP1,TARDBP,TCF3,TP53,TP63,TRIM25,TRIM28,TUBA1C,TUBB4B,TYMS,UBC,UPP1,VDR,VIM,ZNF584	59
Organismal Development	Morphology of head	1.7e-16	AHR,ANXA1,APP,CDK2,CDKN2A,CEBPB,CP,CTNNB1,E2F1,EFTUD2,FOXA2,ID2,ID3,KRAS,MITF,NCOA1,NKX2-1,NOS2,PARK7,PBX3,SMAD4,SMARCA4,TP53,TP63,UPP1,VDR,VIM	27
Cancer, Organismal Injury and Abnormalities	Tumorigenesis of epithelial neoplasm	1.71e-16	5FU,AGR2,AHR,ANXA1,APP,CDC25B,CDC42,CDK1,CDK2,CDKN2A,CEBPB,CHD4,CLTCL1,CP,CTNNB1,DCAF11,E2F1,EFTUD2,FOXA2,FUS,GAPDH,GOLGA8A/GOLGA8B,HMGB1,IFNG,KPNB1,KRAS,LYZ,MITF,MYBL2,MYC,NCOA1,NFKBIA,NKX2-1,NONO,NOS2,NRAS,OBSL1,PABPC1,PARK7,PBX3,PHB,PSME1,PTMA,S100A9,SFPQ,SMAD4,SMARCA4,SMARCC2,STAT5A,STAT5B,STXBP1,TARDBP,TCF3,TP53,TP63,TRIM25,TRIM28,TUBA1C,TUBB4B,TYMS,UBC,VCP,VDR,VIM,ZNF584	65
Cancer, Organismal Injury and Abnormalities, Reproductive System Disease	Uterine tumor	1.78e-16	5FU,AHR,ANXA1,APP,CDC42,CDKN2A,CHD4,CLTCL1,CP,CTNNB1,E2F1,EFTUD2,FOXA2,FUS,GOLGA8A/GOLGA8B,IFNG,KPNB1,KRAS,LYZ,MITF,MYBL2,MYC,NKX2-1,NONO,NOS2,NRAS,OBSL1,PABPC1,PBX3,PHB,PSME1,SFPQ,SMAD4,SMARCA4,SMARCC2,STAT5A,STAT5B,STXBP1,TARDBP,TCF3,TP53,TP63,TRIM28,TUBA1C,TUBB4B,TYMS,UBC,VCP,VDR,VIM	50
Cancer, Cell Death and Survival, Organismal Injury and Abnormalities, Tumor Morphology	Cell death of cancer cells	2.41e-16	5FU,ANXA1,APP,CDC25B,CDK1,CDKN2A,CTNNB1,HMGB1,IFNG,KPNB1,KRAS,MITF,MYC,NFKBIA,NRAS,PABPC1,PARK7,PSMB5,SMARCA4,TP53,VCP	21
Hematological System Development and Function, Tissue Morphology	Quantity of blood cells	2.61e-16	5FU,AGR2,AHR,ANXA1,APP,CDK2,CDKN2A,CEBPB,CREB1,CTNNB1,E2F1,HMGB1,ID2,ID3,IFNG,KRAS,MYBL2,MYC,NFKBIA,NOS2,PABPC1,PARK7,S100A9,SMARCA4,STAT5A,STAT5B,TCF3,TP53,VDR	29
Cancer, Gastrointestinal Disease, Hepatic System Disease, Organismal Injury and Abnormalities	Hepatobiliary system cancer	2.87e-16	5FU,AHR,ANXA1,CDC25B,CDK2,CDKN2A,CHD4,CLTCL1,CP,CREB1,CTNNB1,DCAF11,E2F1,EFTUD2,FOXA2,HMGB1,ID2,ID3,JDP2,KPNB1,KRAS,MYC,NCOA1,NKX2-1,NOS2,NRAS,OBSL1,PABPC1,PHB,PSMB5,RCAN3,SFPQ,SMAD4,SMARCA4,SMARCC2,SP1,STAT5B,STXBP1,STXBP4,TP53,TRIM25,TRIM28,TUBA1C,TUBB4B,TYMS,UBC,UPP1,VCP,VDR,VIM	50
Cancer, Organismal Injury and Abnormalities, Reproductive System Disease	Breast or ovarian carcinoma	3.12e-16	5FU,AGR2,ANXA1,CDC25B,CDC42,CDK1,CDK2,CDKN2A,CHD4,CLTCL1,CP,CTNNB1,E2F1,EFTUD2,FOXA2,FUS,IFNG,KPNB1,KRAS,MITF,MYBL2,MYC,NFKBIA,NKX2-1,NOS2,NRAS,PARK7,PHB,SMAD4,SMARCA4,SP1,STAT5A,STAT5B,TP53,TP63,TRIM25,TRIM28,TUBA1C,TUBB4B,TYMS,UBC,VDR	42
Cancer, Organismal Injury and Abnormalities	Invasive tumor	3.2e-16	5FU,AGR2,ANXA1,CDKN2A,CEBPB,CHD4,CREB1,CTNNB1,E2F1,FOXA2,FUS,HMGB1,ID2,ID3,IFNG,KRAS,MITF,MYBL2,MYC,NFKBIA,NKX2-1,NOS2,NRAS,PHB,PSMB5,SMAD4,SMARCA4,TP53,TP63,TUBA1C,TUBB4B,TYMS,VDR,VIM	34
Cancer, Organismal Injury and Abnormalities	Development of malignant tumor	3.72e-16	5FU,AGR2,AHR,ANXA1,APP,CDC25B,CDC42,CDK1,CDK2,CDKN2A,CEBPB,CHD4,CLTCL1,CP,CTNNB1,DCAF11,E2F1,EFTUD2,FOXA2,FUS,GAPDH,GOLGA8A/GOLGA8B,HMGB1,ID2,IFNG,KPNB1,KRAS,LYZ,MITF,MYBL2,MYC,NCOA1,NFKBIA,NKX2-1,NONO,NOS2,NRAS,OBSL1,PABPC1,PBX3,PHB,PSME1,PTMA,S100A9,SFPQ,SMAD4,SMARCA4,SMARCC2,STAT5A,STAT5B,STXBP1,TARDBP,TCF3,TP53,TP63,TRIM25,TRIM28,TUBA1C,TUBB4B,TYMS,UBC,VCP,VDR,VIM,ZNF584	65
Cellular Growth and Proliferation	Colony formation	4.01e-16	5FU,AHR,ANXA1,CDC25B,CDC42,CDK2,CDKN2A,CEBPB,CTNNB1,E2F1,FOXA2,IFNG,KRAS,MITF,MYC,NFKBIA,NRAS,PHB,SP1,STAT5A,STAT5B,TP53,TP63	23
Cell-To-Cell Signaling and Interaction	Activation of cells	4.35e-16	5FU,AHR,ANXA1,APP,CDKN2A,CEBPB,CTNNB1,FOXA2,HMGB1,ID3,IFNG,KRAS,MYC,NFKBIA,NOS2,PBX3,PHB,PSME1,S100A9,SMAD4,SMARCA4,SP1,STAT5A,STAT5B,STXBP1,TARDBP,TP53,TP63,VDR,VIM	30
Cancer, Organismal Injury and Abnormalities	Metastasis	5.37e-16	5FU,AGR2,ANXA1,CDKN2A,CHD4,CREB1,CTNNB1,E2F1,FOXA2,FUS,HMGB1,ID2,ID3,IFNG,KRAS,MITF,MYC,NFKBIA,NKX2-1,NOS2,NRAS,PHB,PSMB5,SMAD4,SMARCA4,TP53,TP63,TUBA1C,TUBB4B,TYMS,VDR,VIM	32
Cellular Movement	Migration of tumor cell lines	5.43e-16	AHR,ANXA1,APP,CDC25B,CDC42,CDKN2A,CEBPB,CTNNB1,ID2,IFNG,KRAS,MITF,MYC,NFKBIA,NOS2,NRAS,PHB,S100A9,SMAD4,SP1,STXBP4,TARDBP,TCF3,TP53,TP63,VCP,VIM	27
Cancer, Organismal Injury and Abnormalities	Incidence of tumor	5.9e-16	5FU,AGR2,AHR,ANXA1,APP,CDC25B,CDC42,CDK1,CDK2,CDKN2A,CEBPB,CHD4,CLTCL1,CP,CTNNB1,DCAF11,E2F1,EFTUD2,FOXA2,FUS,GAPDH,GOLGA8A/GOLGA8B,HMGB1,ID2,IFNG,KPNB1,KRAS,LYZ,MITF,MYBL2,MYC,NCOA1,NFKBIA,NKX2-1,NONO,NOS2,NRAS,OBSL1,PABPC1,PARK7,PBX3,PHB,PSME1,PTMA,S100A9,SFPQ,SMAD4,SMARCA4,SMARCC2,STAT5A,STAT5B,STXBP1,TARDBP,TCF3,TP53,TP63,TRIM25,TRIM28,TUBA1C,TUBB4B,TYMS,UBC,VCP,VDR,VIM,ZNF584	66
Cancer, Organismal Injury and Abnormalities, Reproductive System Disease	Malignant neoplasm of male genital organ	5.99e-16	5FU,AGR2,ANXA1,CDKN2A,CLTCL1,CREB1,CTNNB1,E2F1,EFTUD2,FOXA2,ID2,ID3,IFNG,KRAS,LYZ,MYBL2,MYC,NCOA1,NFKBIA,NOS2,NRAS,OBSL1,PBX3,PSMB6,S100A9,SMAD4,SMARCA4,SMARCC2,SP1,STAT5A,STAT5B,STAU1,STXBP1,TP53,TP63,TRIM28,TUBA1C,TUBB4B,TYMS,UBC,UPP1,VDR,VIM,ZNF584	44
Cancer, Organismal Injury and Abnormalities	Development of carcinoma	6.06e-16	5FU,AGR2,AHR,ANXA1,APP,CDC25B,CDC42,CDK1,CDK2,CDKN2A,CEBPB,CHD4,CLTCL1,CP,CTNNB1,DCAF11,E2F1,EFTUD2,FOXA2,FUS,GAPDH,GOLGA8A/GOLGA8B,HMGB1,IFNG,KPNB1,KRAS,LYZ,MITF,MYBL2,MYC,NCOA1,NFKBIA,NKX2-1,NONO,NOS2,NRAS,OBSL1,PABPC1,PBX3,PHB,PSME1,PTMA,S100A9,SFPQ,SMAD4,SMARCA4,SMARCC2,STAT5A,STAT5B,STXBP1,TARDBP,TCF3,TP53,TP63,TRIM25,TRIM28,TUBA1C,TUBB4B,TYMS,UBC,VCP,VDR,VIM,ZNF584	64
Gastrointestinal Disease, Inflammatory Disease, Inflammatory Response, Organismal Injury and Abnormalities	Enteritis	7.48e-16	5FU,AGR2,AHR,ANXA1,CREB1,CTNNB1,HMGB1,ID2,ID3,IFNG,KRAS,LYZ,NFKBIA,NOS2,PARK7,PHB,S100A9,STAT5A,STAT5B,TP53,VDR	21
Cancer, Gastrointestinal Disease, Hepatic System Disease, Liver Hyperplasia/Hyperproliferation, Organismal Injury and Abnormalities	Liver cancer	1.04e-15	5FU,AHR,ANXA1,CDC25B,CDK2,CDKN2A,CHD4,CLTCL1,CP,CREB1,CTNNB1,DCAF11,E2F1,EFTUD2,FOXA2,HMGB1,ID2,ID3,JDP2,KPNB1,KRAS,MYC,NCOA1,NKX2-1,NOS2,NRAS,OBSL1,PHB,PSMB5,RCAN3,SFPQ,SMAD4,SMARCA4,SMARCC2,SP1,STAT5B,STXBP1,STXBP4,TP53,TRIM25,TRIM28,TUBA1C,TUBB4B,TYMS,UPP1,VCP,VDR,VIM	48
Cell Death and Survival	Cell death of central nervous system cells	1.19e-15	APP,CDC25B,CDC42,CDK1,CDK2,CDKN2A,E2F1,FUS,GAPDH,HMGB1,IFNG,NFKBIA,NOS2,PARK7,SP1,STXBP1,TARDBP,TP53,TP63	19
Hematological System Development and Function, Tissue Morphology	Quantity of leukocytes	1.31e-15	5FU,AGR2,AHR,ANXA1,APP,CDKN2A,CEBPB,CREB1,CTNNB1,E2F1,HMGB1,ID2,ID3,IFNG,KRAS,MYBL2,MYC,NFKBIA,NOS2,PABPC1,S100A9,SMARCA4,STAT5A,STAT5B,TCF3,TP53,VDR	27
Cancer, Hematological Disease, Organismal Injury and Abnormalities	Bone marrow neoplasm	1.36e-15	ANXA1,CDC42,CDK1,CDKN2A,CEBPB,CHD4,CP,CTNNB1,E2F1,GOLGA8A/GOLGA8B,ID2,ID3,IFNG,KRAS,LYZ,MYBL2,MYC,NRAS,PABPC1,PBX3,PSMB5,PSME1,SMAD4,STAT5A,STAT5B,STAU1,TP53,TP63,TUBA1C,TUBB4B,TYMS,UBC	32
Cancer, Organismal Injury and Abnormalities	Primary neoplasm	1.43e-15	5FU,AGR2,CDKN2A,CHD4,CP,CTNNB1,E2F1,ID2,IFNG,KRAS,MYBL2,MYC,NKX2-1,PSMB5,SMAD4,TP53,TP63,TUBA1C,TUBB4B,TYMS,VDR	21
Cancer, Organismal Injury and Abnormalities	Advanced malignant tumor	1.43e-15	5FU,AGR2,ANXA1,CDKN2A,CHD4,CREB1,CTNNB1,E2F1,FOXA2,FUS,HMGB1,ID2,ID3,IFNG,KRAS,MITF,MYBL2,MYC,NFKBIA,NKX2-1,NOS2,NRAS,PHB,PSMB5,SMAD4,SMARCA4,TP53,TP63,TUBA1C,TUBB4B,TYMS,VDR,VIM	33
Cancer, Organismal Injury and Abnormalities	Ductal carcinoma	1.76e-15	5FU,AGR2,ANXA1,CDC25B,CDC42,CDK1,CDK2,CDKN2A,CHD4,CLTCL1,CTNNB1,DCAF11,E2F1,FOXA2,GAPDH,HMGB1,KRAS,MITF,MYC,NFKBIA,NKX2-1,NOS2,NRAS,PABPC1,PARK7,PSMB5,SMAD4,SMARCA4,SP1,STAT5A,STAT5B,TP53,TP63,TRIM28,TUBA1C,TUBB4B,TYMS,UBC,VIM	39
Cancer, Organismal Injury and Abnormalities	Development of adenocarcinoma	1.81e-15	AGR2,AHR,APP,CDC42,CDK1,CDK2,CDKN2A,CHD4,CLTCL1,CP,CTNNB1,DCAF11,E2F1,EFTUD2,FOXA2,FUS,GAPDH,GOLGA8A/GOLGA8B,HMGB1,IFNG,KPNB1,KRAS,LYZ,MITF,MYBL2,MYC,NCOA1,NFKBIA,NKX2-1,NONO,NOS2,NRAS,OBSL1,PABPC1,PBX3,PSME1,SMAD4,SMARCA4,SMARCC2,STAT5A,STXBP1,TARDBP,TCF3,TP53,TP63,TRIM25,TRIM28,TUBA1C,TUBB4B,TYMS,UBC,VDR,VIM,ZNF584	54
Cell Cycle	Mitosis	2.38e-15	AHR,CDC25B,CDK1,CDK2,CDKN2A,CEBPB,CHD4,CLTCL1,E2F1,KPNB1,KRAS,MITF,MYBL2,MYC,OBSL1,PTMA,SMAD4,SMARCA4,TP53,TP63	20
Cellular Movement	Migration of cells	2.78e-15	AHR,ANXA1,APP,CDC25B,CDC42,CDK1,CDKN2A,CEBPB,CTNNB1,FOXA2,HMGB1,ID2,ID3,IFNG,KRAS,LYZ,MITF,MYC,NFKBIA,NKX2-1,NOS2,NRAS,PARK7,PHB,PTMA,S100A9,SMAD4,SMARCA4,SP1,STAT5A,STAT5B,STXBP4,TARDBP,TCF3,TP53,TP63,VCP,VDR,VIM	39
Cell Death and Survival, Neurological Disease, Organismal Injury and Abnormalities	Cell death of brain cells	3.97e-15	APP,CDC25B,CDC42,CDK1,CDK2,CDKN2A,E2F1,FUS,GAPDH,HMGB1,NFKBIA,NOS2,PARK7,SP1,STXBP1,TARDBP,TP53,TP63	18
Cellular Development, Cellular Growth and Proliferation	Colony formation of cells	4.14e-15	5FU,AHR,ANXA1,CDC42,CDKN2A,CEBPB,CTNNB1,E2F1,FOXA2,IFNG,KRAS,MITF,MYC,NFKBIA,NRAS,PHB,SP1,STAT5A,STAT5B,TP53,TP63	21
Organismal Development, Organismal Injury and Abnormalities	Abnormal morphology of head	4.68e-15	AHR,APP,CDK2,CDKN2A,CEBPB,CP,E2F1,EFTUD2,FOXA2,ID2,ID3,KRAS,MITF,NCOA1,NKX2-1,NOS2,PARK7,PBX3,SMAD4,SMARCA4,TP53,TP63,UPP1,VDR	24
Cell Death and Survival	Apoptosis of progenitor cells	4.73e-15	5FU,CDK2,CDKN2A,CTNNB1,E2F1,ID2,ID3,IFNG,MYC,NFKBIA,SMAD4,STAT5A,STAT5B,TP53,TRIM28	15
Cancer, Organismal Injury and Abnormalities, Reproductive System Disease	Development of genital tumor	5.65e-15	5FU,AHR,ANXA1,APP,CDC42,CDKN2A,CHD4,CLTCL1,CP,CTNNB1,E2F1,EFTUD2,FOXA2,FUS,GOLGA8A/GOLGA8B,IFNG,KPNB1,KRAS,LYZ,MITF,MYBL2,MYC,NKX2-1,NONO,NOS2,NRAS,OBSL1,PABPC1,PBX3,PHB,PSME1,SFPQ,SMAD4,SMARCA4,SMARCC2,STAT5A,STAT5B,STXBP1,TARDBP,TCF3,TP53,TP63,TRIM25,TRIM28,TUBA1C,TUBB4B,TYMS,UBC,VCP,VDR,VIM	51
Cellular Development, Tissue Development	Differentiation of nervous tissue	5.81e-15	APP,CDC25B,CDC42,CDK1,CDKN2A,CEBPB,CREB1,CTNNB1,FOXA2,ID2,ID3,IFNG,MYC,NCOA1,NFKBIA,NKX2-1,SMARCA4,TCF3,TP53	19
Cancer, Immunological Disease, Organismal Injury and Abnormalities	Thymus gland tumor	6.42e-15	5FU,CDKN2A,ID2,ID3,KRAS,MYC,NRAS,TP53,TUBA1C,TUBB4B,TYMS	11
Connective Tissue Disorders, Inflammatory Disease, Organismal Injury and Abnormalities, Skeletal and Muscular Disorders	Rheumatic Disease	8.51e-15	AHR,ANXA1,CDC25B,CDK2,CDKN2A,CEBPB,CREB1,CTNNB1,Cu2+,HMGB1,IFNG,KRAS,LYZ,NFKBIA,NONO,NOS2,PTMA,S100A9,SP1,STAT5A,STAT5B,TP53,TRIM25,TRIM28,TUBA1C,TUBB4B,TYMS,VDR,VIM	29
Cancer, Endocrine System Disorders, Organismal Injury and Abnormalities	Nonpituitary endocrine tumor	8.73e-15	5FU,AGR2,AHR,APP,CDC25B,CDC42,CDK1,CDK2,CDKN2A,CEBPB,CHD4,CLTCL1,CP,CREB1,CTNNB1,DCAF11,E2F1,EFTUD2,FOXA2,FUS,GAPDH,GOLGA8A/GOLGA8B,HMGB1,ID3,JDP2,KRAS,MYBL2,MYC,NCOA1,NFKBIA,NKX2-1,NONO,NOS2,NRAS,OBSL1,PABPC1,PARK7,PHB,PTMA,SFPQ,SMAD4,SMARCA4,SMARCC2,SP1,STAT5A,STAT5B,STAU1,STXBP1,STXBP4,TCF3,TP53,TP63,TRIM25,TRIM28,TUBA1C,TUBB4B,TYMS,UBC,UPP1,VCP,VDR,VIM,ZNF584	63
Gastrointestinal Disease, Organismal Injury and Abnormalities	Abnormality of large intestine	9.14e-15	AGR2,AHR,ANXA1,CTNNB1,HMGB1,ID2,ID3,IFNG,KRAS,LYZ,NFKBIA,NOS2,PARK7,PHB,S100A9,STAT5A,STAT5B,TP53,TP63,VDR	20
Cancer, Organismal Injury and Abnormalities	Undifferentiated malignant neoplasm	9.88e-15	5FU,ANXA1,CDC25B,CDKN2A,CTNNB1,GAPDH,ID3,KRAS,NKX2-1,NRAS,PARK7,PSMB5,SMARCA4,TP53,TP63,TUBA1C,TUBB4B,TYMS,VIM	19
Cancer, Organismal Injury and Abnormalities, Reproductive System Disease	Prostate cancer	1.12e-14	AGR2,ANXA1,CDKN2A,CLTCL1,CREB1,CTNNB1,E2F1,EFTUD2,FOXA2,ID2,ID3,IFNG,KRAS,LYZ,MYBL2,MYC,NCOA1,NFKBIA,NOS2,NRAS,OBSL1,PBX3,PSMB6,S100A9,SMAD4,SMARCA4,SMARCC2,SP1,STAT5A,STAT5B,STAU1,STXBP1,TP53,TP63,TRIM28,TUBA1C,TUBB4B,UBC,UPP1,VDR,VIM,ZNF584	42
Digestive System Development and Function	Development of digestive system	1.18e-14	AGR2,AHR,CDKN2A,CEBPB,CTNNB1,FOXA2,ID2,IFNG,KRAS,NFKBIA,SMARCA4,SP1,STAT5B,TP53,TP63,UBC,VIM	17
Cellular Development, Cellular Growth and Proliferation	Proliferation of leukemia cell lines	1.24e-14	5FU,AHR,CDC25B,CDK2,CEBPB,CTNNB1,E2F1,IFNG,KRAS,MYBL2,MYC,NFKBIA,NRAS,PBX3,STAT5A,STAT5B,TP53	17
Cellular Development, Cellular Growth and Proliferation, Nervous System Development and Function, Tissue Development	Proliferation of neuroglia	1.3e-14	CDC25B,CDK2,CDKN2A,CHD4,CREB1,CTNNB1,E2F1,IFNG,KRAS,MYC,NOS2,TP53,VIM	13
Gastrointestinal Disease, Inflammatory Disease, Inflammatory Response, Organismal Injury and Abnormalities	Colitis	1.32e-14	AGR2,AHR,ANXA1,CTNNB1,HMGB1,ID2,ID3,IFNG,KRAS,LYZ,NFKBIA,NOS2,PARK7,PHB,S100A9,STAT5A,STAT5B,TP53,VDR	19
Cancer, Gastrointestinal Disease, Organismal Injury and Abnormalities	Hepatobiliary carcinoma	1.37e-14	5FU,AHR,ANXA1,CDC25B,CDK2,CDKN2A,CHD4,CLTCL1,CP,CREB1,CTNNB1,DCAF11,E2F1,EFTUD2,FOXA2,HMGB1,ID3,JDP2,KPNB1,KRAS,MYC,NKX2-1,NOS2,NRAS,OBSL1,PABPC1,PHB,PSMB5,RCAN3,SFPQ,SMAD4,SMARCA4,SMARCC2,SP1,STAT5B,STXBP1,STXBP4,TP53,TRIM25,TUBA1C,TUBB4B,TYMS,UBC,UPP1,VCP,VDR,VIM	47
Cancer, Endocrine System Disorders, Organismal Injury and Abnormalities	Endocrine gland tumor	1.43e-14	5FU,AGR2,AHR,APP,CDC25B,CDC42,CDK1,CDK2,CDKN2A,CEBPB,CHD4,CLTCL1,CP,CREB1,CTNNB1,DCAF11,E2F1,EFTUD2,FOXA2,FUS,GAPDH,GOLGA8A/GOLGA8B,HMGB1,ID3,IFNG,JDP2,KRAS,MYBL2,MYC,NCOA1,NFKBIA,NKX2-1,NONO,NOS2,NRAS,OBSL1,PABPC1,PARK7,PHB,PTMA,SFPQ,SMAD4,SMARCA4,SMARCC2,SP1,STAT5A,STAT5B,STAU1,STXBP1,STXBP4,TCF3,TP53,TP63,TRIM25,TRIM28,TUBA1C,TUBB4B,TYMS,UBC,UPP1,VCP,VDR,VIM,ZNF584	64
Cell Death and Survival	Cell death of hematopoietic progenitor cells	1.51e-14	5FU,CDK2,CDKN2A,CTNNB1,E2F1,GAPDH,ID3,IFNG,MYC,NFKBIA,SMAD4,STAT5A,STAT5B,TP53,TRIM28	15
Cancer, Organismal Injury and Abnormalities	Mediastinal cancer	1.52e-14	5FU,CDKN2A,ID2,ID3,KRAS,MYC,NRAS,TP53,TP63,TUBA1C,TUBB4B,TYMS	12
Cancer, Hematological Disease, Organismal Injury and Abnormalities	Myeloid neoplasm	1.63e-14	ANXA1,CDC42,CDK1,CDKN2A,CEBPB,CHD4,CP,CTNNB1,E2F1,GOLGA8A/GOLGA8B,ID2,IFNG,KRAS,LYZ,MYBL2,MYC,NRAS,PABPC1,PBX3,PSMB5,PSME1,SMAD4,STAT5A,STAT5B,STAU1,TP53,TP63,TUBA1C,TUBB4B,TYMS,UBC	31
Cancer, Organismal Injury and Abnormalities, Reproductive System Disease	Uterine cancer	1.63e-14	5FU,AHR,ANXA1,APP,CDC42,CDKN2A,CHD4,CLTCL1,CP,CTNNB1,E2F1,EFTUD2,FOXA2,FUS,GOLGA8A/GOLGA8B,KPNB1,KRAS,LYZ,MITF,MYBL2,MYC,NKX2-1,NONO,NOS2,NRAS,OBSL1,PABPC1,PBX3,PSME1,SFPQ,SMAD4,SMARCA4,SMARCC2,STAT5A,STAT5B,STXBP1,TARDBP,TCF3,TP53,TP63,TRIM28,TUBA1C,TUBB4B,TYMS,UBC,VDR,VIM	47
Organ Morphology	Morphology of gland	1.64e-14	AGR2,AHR,ANXA1,CDK2,CDKN2A,CEBPB,CTNNB1,E2F1,FOXA2,ID3,IFNG,KRAS,NCOA1,NKX2-1,NRAS,TP53,TP63,VDR	18
Cancer, Organismal Injury and Abnormalities	Malignant neoplasm of heart, mediastinum and pleura	1.81e-14	5FU,CDKN2A,ID2,ID3,KRAS,MYC,NRAS,SP1,TP53,TP63,TUBA1C,TUBB4B,TYMS	13
Cancer, Gastrointestinal Disease, Hepatic System Disease, Liver Hyperplasia/Hyperproliferation, Organismal Injury and Abnormalities	Liver carcinoma	4.65e-14	5FU,AHR,ANXA1,CDC25B,CDK2,CDKN2A,CHD4,CLTCL1,CP,CREB1,CTNNB1,DCAF11,E2F1,EFTUD2,FOXA2,HMGB1,ID3,JDP2,KPNB1,KRAS,MYC,NKX2-1,NOS2,NRAS,OBSL1,PHB,PSMB5,RCAN3,SFPQ,SMAD4,SMARCA4,SMARCC2,SP1,STAT5B,STXBP1,STXBP4,TP53,TRIM25,TUBA1C,TUBB4B,TYMS,UPP1,VCP,VDR,VIM	45
Cancer, Gastrointestinal Disease, Hepatic System Disease, Hepatocellular carcinoma, Liver Hyperplasia/Hyperproliferation, Organismal Injury and Abnormalities	Hepatocellular carcinoma	7.44e-14	5FU,ANXA1,CDC25B,CDK2,CDKN2A,CLTCL1,CP,CREB1,CTNNB1,E2F1,FOXA2,HMGB1,KRAS,MYC,NOS2,NRAS,PHB,SMAD4,SMARCA4,SP1,TP53,TUBB4B,TYMS,UPP1,VCP,VDR,VIM	27
Cell Death and Survival, Organismal Injury and Abnormalities, Renal Necrosis/Cell Death, Renal and Urological Disease	Cell death of kidney cells	3.31e-13	5FU,APP,CDC42,CDK2,CEBPB,CTNNB1,Cu2+,GAPDH,IFNG,KRAS,NFKBIA,NOS2,PARK7,TARDBP,TCF3,TP53,VCP	17
Cell Death and Survival, Organismal Injury and Abnormalities, Renal Necrosis/Cell Death, Renal and Urological Disease	Cell death of kidney cell lines	1.95e-12	5FU,APP,CDC42,CTNNB1,Cu2+,GAPDH,IFNG,KRAS,NFKBIA,NOS2,PARK7,TARDBP,TCF3,TP53,VCP	15
Cancer, Gastrointestinal Disease, Hepatic System Disease, Liver Hyperplasia/Hyperproliferation, Organismal Injury and Abnormalities	Hepatoblastoma	2.08e-11	5FU,CTNNB1,MYC,TP53,TUBA1C,TUBB4B,TYMS	7
Cardiovascular Disease, Congenital Heart Anomaly, Developmental Disorder, Organismal Injury and Abnormalities	Congenital heart disease	2.09e-09	CDK2,CHD4,EFTUD2,KRAS,NONO,PBX3,SMAD4,SMARCA4,TP53,TUBA1C,TUBB4B	11
Cardiac Enlargement, Cardiovascular Disease, Cardiovascular System Development and Function, Organ Morphology, Organismal Development, Organismal Injury and Abnormalities	Hypertrophy of heart	3.31e-09	AHR,CREB1,CTNNB1,HMGB1,MYC,NFKBIA,NOS2,PARK7,PBX3,SMAD4,SMARCA4,TP53,VDR	13
